# Supplementary material for: A Comparison of Brain Gene Expression Levels in Domesticated and Wild Animals
Source: PLoS Genet. 2012 Sep 27;8(9):e1002962. doi: 10.1371/journal.pgen.1002962 (PMC3459979; doi:10.1371/journal.pgen.1002962)
Supplement: Dataset S3 — GO enrichment results. (XLS) [file pgen.1002962.s003.xls]

## Sheet: Dog_nominal
genes with higher expression in dogs
category	over_represented_pvalue	GO term	GO description
GO:0050896	1.39294e-11	response to stimulus	Any process that results in a change in state or activity of a cell or an organism (in terms of movement, secretion, enzyme production, gene expression, etc.) as a result of a stimulus. The process begins with detection of the stimulus and ends with a change in state or activity or the cell or organism.
GO:0002376	7.14431e-10	immune system process	Any process involved in the development or functioning of the immune system, an organismal system for calibrated responses to potential internal or invasive threats.
GO:0006952	3.46528e-08	defense response	Reactions, triggered in response to the presence of a foreign body or the occurrence of an injury, which result in restriction of damage to the organism attacked or prevention/recovery from the infection caused by the attack.
GO:0006955	2.01524e-07	immune response	Any immune system process that functions in the calibrated response of an organism to a potential internal or invasive threat.
GO:0051716	3.30243e-07	cellular response to stimulus	Any process that results in a change in state or activity of a cell (in terms of movement, secretion, enzyme production, gene expression, etc.) as a result of a stimulus. The process begins with detection of the stimulus by a cell and ends with a change in state or activity or the cell.
GO:0008150	4.85537e-07	biological_process	Any process specifically pertinent to the functioning of integrated living units: cells, tissues, organs, and organisms. A process is a collection of molecular events with a defined beginning and end.
GO:0042221	1.64763e-06	response to chemical stimulus	Any process that results in a change in state or activity of a cell or an organism (in terms of movement, secretion, enzyme production, gene expression, etc.) as a result of a chemical stimulus.
GO:0001775	2.40301e-06	cell activation	A change in the morphology or behavior of a cell resulting from exposure to an activating factor such as a cellular or soluble ligand.
GO:0002684	2.59544e-06	positive regulation of immune system process	Any process that activates or increases the frequency, rate, or extent of an immune system process.
GO:0007166	6.22783e-06	cell surface receptor linked signaling pathway	Any series of molecular signals initiated by the binding of an extracellular ligand to a receptor on the surface of the target cell.
GO:0040011	8.59283e-06	locomotion	Self-propelled movement of a cell or organism from one location to another.
GO:0007154	9.70358e-06	cell communication	Any process that mediates interactions between a cell and its surroundings. Encompasses interactions such as signaling or attachment between one cell and another cell, between a cell and an extracellular matrix, or between a cell and any other aspect of its environment.
GO:0009605	1.32252e-05	response to external stimulus	Any process that results in a change in state or activity of a cell or an organism (in terms of movement, secretion, enzyme production, gene expression, etc.) as a result of an external stimulus.
GO:0007165	1.39647e-05	signal transduction	The cellular process in which a signal is conveyed to trigger a change in the activity or state of a cell. Signal transduction begins with reception of a signal, e.g. a ligand binding to a receptor or receptor activation by a stimulus such as light, and ends with regulation of a downstream cellular process, e.g. regulation of transcription or regulation of a metabolic process. Signal transduction…
GO:0010033	2.39502e-05	response to organic substance	Any process that results in a change in state or activity of a cell or an organism (in terms of movement, secretion, enzyme production, gene expression, etc.) as a result of an organic substance stimulus.
GO:0002682	3.66676e-05	regulation of immune system process	Any process that modulates the frequency, rate, or extent of an immune system process.
GO:0045123	3.76173e-05	cellular extravasation	The migration of a leukocyte from the blood vessels into the surrounding tissue.
GO:0050900	3.82515e-05	leukocyte migration	The movement of a leukocyte within or between different tissues and organs of the body.
GO:0046649	5.12428e-05	lymphocyte activation	A change in morphology and behavior of a lymphocyte resulting from exposure to a specific antigen, mitogen, cytokine, chemokine, cellular ligand, or soluble factor.
GO:0007159	5.28443e-05	leukocyte cell-cell adhesion	The attachment of a leukocyte to another cell via adhesion molecules.
GO:0006950	0.000103552	response to stress	Any process that results in a change in state or activity of a cell or an organism (in terms of movement, secretion, enzyme production, gene expression, etc.) as a result of a disturbance in organismal or cellular homeostasis, usually, but not necessarily, exogenous (e.g. temperature, humidity, ionizing radiation).
GO:0007155	0.000106836	cell adhesion	The attachment of a cell, either to another cell or to an underlying substrate such as the extracellular matrix, via cell adhesion molecules.
GO:0006796	0.000110178	phosphate metabolic process	The chemical reactions and pathways involving the phosphate group, the anion or salt of any phosphoric acid.
GO:0050865	0.000151554	regulation of cell activation	Any process that modulates the frequency, rate or extent of cell activation, the change in the morphology or behavior of a cell resulting from exposure to an activating factor such as a cellular or soluble ligand.
GO:0007157	0.000155884	heterophilic cell-cell adhesion	The attachment of an adhesion molecule in one cell to a nonidentical adhesion molecule in an adjacent cell.
GO:0030819	0.000183461	positive regulation of cAMP biosynthetic process	Any process that activates or increases the frequency, rate or extent of the chemical reactions and pathways resulting in the formation of the nucleotide cAMP (cyclic AMP, adenosine 3',5'-cyclophosphate).
GO:0051251	0.000198039	positive regulation of lymphocyte activation	Any process that activates or increases the frequency, rate or extent of lymphocyte activation.
GO:0048856	0.000213499	anatomical structure development	The biological process whose specific outcome is the progression of an anatomical structure from an initial condition to its mature state. This process begins with the formation of the structure and ends with the mature structure, whatever form that may be including its natural destruction. An anatomical structure is any biological entity that occupies space and is distinguished from its surround…
GO:0050777	0.000234997	negative regulation of immune response	Any process that stops, prevents, or reduces the frequency, rate or extent of the immune response, the immunological reaction of an organism to an immunogenic stimulus.
GO:0070887	0.000238799	cellular response to chemical stimulus	Any process that results in a change in state or activity of a cell (in terms of movement, secretion, enzyme production, gene expression, etc.) as a result of a chemical stimulus.
GO:0030198	0.000262279	extracellular matrix organization	A process that is carried out at the cellular level which results in the assembly, arrangement of constituent parts, or disassembly of an extracellular matrix.
GO:0006959	0.000268713	humoral immune response	An immune response mediated through a body fluid.
GO:0005975	0.00027956	carbohydrate metabolic process	The chemical reactions and pathways involving carbohydrates, any of a group of organic compounds based of the general formula Cx(H2O)y. Includes the formation of carbohydrate derivatives by the addition of a carbohydrate residue to another molecule.
GO:0007186	0.000295296	G-protein coupled receptor protein signaling pathway	The series of molecular signals generated as a consequence of a G-protein coupled receptor binding to its physiological ligand.
GO:0016051	0.00032526	carbohydrate biosynthetic process	The chemical reactions and pathways resulting in the formation of carbohydrates, any of a group of organic compounds based of the general formula Cx(H2O)y.
GO:0007275	0.000391421	multicellular organismal development	The biological process whose specific outcome is the progression of a multicellular organism over time from an initial condition (e.g. a zygote or a young adult) to a later condition (e.g. a multicellular animal or an aged adult).
GO:0009611	0.000393723	response to wounding	Any process that results in a change in state or activity of a cell or an organism (in terms of movement, secretion, enzyme production, gene expression, etc.) as a result of a stimulus indicating damage to the organism.
GO:0046651	0.000407176	lymphocyte proliferation	The expansion of a lymphocyte population by cell division.
GO:0009987	0.000412513	cellular process	Any process that is carried out at the cellular level, but not necessarily restricted to a single cell. For example, cell communication occurs among more than one cell, but occurs at the cellular level.
GO:0016337	0.000422381	cell-cell adhesion	The attachment of one cell to another cell via adhesion molecules.
GO:0032943	0.00043496	mononuclear cell proliferation	The expansion of a mononuclear cell population by cell division. A mononuclear cell is a leukocyte with a single non-segmented nucleus in the mature form.
GO:0007129	0.000446905	synapsis	The cell cycle process in which the side by side pairing and physical juxtaposition of homologous chromosomes is created at the metaphase plate.
GO:0071310	0.000469465	cellular response to organic substance	Any process that results in a change in state or activity of a cell (in terms of movement, secretion, enzyme production, gene expression, etc.) as a result of an organic substance stimulus.
GO:0050870	0.000472476	positive regulation of T cell activation	Any process that activates or increases the frequency, rate or extent of T cell activation.
GO:0050776	0.000498951	regulation of immune response	Any process that modulates the frequency, rate or extent of the immune response, the immunological reaction of an organism to an immunogenic stimulus.
GO:0070661	0.000500455	leukocyte proliferation	The expansion of a leukocyte population by cell division.
GO:0060536	0.00052998	cartilage morphogenesis	The process in which the anatomical structures of cartilage are generated and organized.
GO:0042102	0.00058499	positive regulation of T cell proliferation	Any process that activates or increases the rate or extent of T cell proliferation.
GO:0006468	0.000597784	protein phosphorylation	The process of introducing a phosphate group on to a protein.
GO:0006835	0.000622582	dicarboxylic acid transport	The directed movement of dicarboxylic acids into, out of or within a cell, or between cells, by means of some agent such as a transporter or pore.
GO:0051607	0.000623369	defense response to virus	Reactions triggered in response to the presence of a virus that act to protect the cell or organism.
GO:0006935	0.00065851	chemotaxis	The directed movement of a motile cell or organism, or the directed growth of a cell guided by a specific chemical concentration gradient. Movement may be towards a higher concentration (positive chemotaxis) or towards a lower concentration (negative chemotaxis).
GO:0006954	0.000685835	inflammatory response	The immediate defensive reaction (by vertebrate tissue) to infection or injury caused by chemical or physical agents. The process is characterized by local vasodilation, extravasation of plasma into intercellular spaces and accumulation of white blood cells and macrophages.
GO:0050671	0.000692185	positive regulation of lymphocyte proliferation	Any process that activates or increases the rate or extent of lymphocyte proliferation.
GO:0009653	0.000718008	anatomical structure morphogenesis	The process in which anatomical structures are generated and organized. Morphogenesis pertains to the creation of form.
GO:0032502	0.000731899	developmental process	A biological process whose specific outcome is the progression of an integrated living unit: an anatomical structure (which may be a subcellular structure, cell, tissue, or organ), or organism over time from an initial condition to a later condition.
GO:0032946	0.000758474	positive regulation of mononuclear cell proliferation	Any process that activates or increases the frequency, rate or extent of mononuclear cell proliferation.
GO:0051216	0.000794359	cartilage development	The process whose specific outcome is the progression of the cartilage over time, from its formation to the mature structure. Cartilage is a connective tissue dominated by extracellular matrix containing collagen type II and large amounts of proteoglycan, particularly chondroitin sulfate.
GO:0051707	0.000801044	response to other organism	Any process that results in a change in state or activity of a cell or an organism (in terms of movement, secretion, enzyme production, gene expression, etc.) as a result of a stimulus from another living organism.
GO:0050794	0.00099852	regulation of cellular process	Any process that modulates the frequency, rate or extent of a cellular process, any of those that are carried out at the cellular level, but are not necessarily restricted to a single cell. For example, cell communication occurs among more than one cell, but occurs at the cellular level.
GO:0045087	0.00107983	innate immune response	Innate immune responses are defense responses mediated by germline encoded components that directly recognize components of potential pathogens.
GO:0046641	0.00109837	positive regulation of alpha-beta T cell proliferation	Any process that activates or increases the frequency, rate or extent of alpha-beta T cell proliferation.
GO:0016477	0.00111613	cell migration	The orderly movement of a cell from one site to another, often during the development of a multicellular organism or multicellular structure.
GO:0001915	0.00115312	negative regulation of T cell mediated cytotoxicity	Any process that stops, prevents, or reduces the rate of T cell mediated cytotoxicity.
GO:0046483	0.00130583	heterocycle metabolic process	The chemical reactions and pathways involving heterocyclic compounds, those with a cyclic molecular structure and at least two different atoms in the ring (or rings).
GO:0048870	0.00131325	cell motility	Any process involved in the controlled self-propelled movement of a cell that results in translocation of the cell from one place to another.
GO:0006464	0.00132518	protein modification process	The covalent alteration of one or more amino acids occurring in proteins, peptides and nascent polypeptides (co-translational, post-translational modifications). Includes the modification of charged tRNAs that are destined to occur in a protein (pre-translation modification).
GO:0009117	0.00139127	nucleotide metabolic process	The chemical reactions and pathways involving a nucleotide, a nucleoside that is esterified with (ortho)phosphate or an oligophosphate at any hydroxyl group on the glycose moiety; may be mono-, di- or triphosphate; this definition includes cyclic nucleotides (nucleoside cyclic phosphates).
GO:0050778	0.00142208	positive regulation of immune response	Any process that activates or increases the frequency, rate or extent of the immune response, the immunological reaction of an organism to an immunogenic stimulus.
GO:0030202	0.00143961	heparin metabolic process	The chemical reactions and pathways involving heparin, any member of a group of glycosaminoglycans found mainly as an intracellular component of mast cells. They are similar to heparan sulfates but are of somewhat higher average Mr (6000-20000) and contain fewer N-acetyl groups and more N-sulfate and O-sulfate groups; they may be attached in the same manner to protein, forming proteoglycans. They…
GO:0042110	0.00145721	T cell activation	The change in morphology and behavior of a mature or immature T cell resulting from exposure to a mitogen, cytokine, chemokine, cellular ligand, or an antigen for which it is specific.
GO:0016310	0.00151237	phosphorylation	The process of introducing a phosphate group into a molecule, usually with the formation of a phosphoric ester, a phosphoric anhydride or a phosphoric amide.
GO:0030817	0.00157243	regulation of cAMP biosynthetic process	Any process that modulates the frequency, rate or extent of the chemical reactions and pathways resulting in the formation of the nucleotide cAMP (cyclic AMP, adenosine 3',5'-cyclophosphate).
GO:0002920	0.00158352	regulation of humoral immune response	Any process that modulates the frequency, rate, or extent of a humoral immune response.
GO:0009186	0.00159424	deoxyribonucleoside diphosphate metabolic process	The chemical reactions and pathways involving a deoxyribonucleoside diphosphate, a compound consisting of a nucleobase linked to a deoxyribose sugar esterified with diphosphate on the sugar.
GO:0048513	0.00168952	organ development	Development of a tissue or tissues that work together to perform a specific function or functions. Development pertains to the process whose specific outcome is the progression of a structure over time, from its formation to the mature structure. Organs are commonly observed as visibly distinct structures, but may also exist as loosely associated clusters of cells that work together to perform a …
GO:0009312	0.00178272	oligosaccharide biosynthetic process	The chemical reactions and pathways resulting in the formation of oligosaccharides, molecules with between two and (about) 20 monosaccharide residues connected by glycosidic linkages.
GO:0030814	0.00178858	regulation of cAMP metabolic process	Any process that modulates the frequency, rate or extent of the chemical reactions and pathways involving the nucleotide cAMP (cyclic AMP, adenosine 3',5'-cyclophosphate).
GO:0050863	0.00178971	regulation of T cell activation	Any process that modulates the frequency, rate or extent of T cell activation.
GO:0009607	0.00182947	response to biotic stimulus	Any process that results in a change in state or activity of a cell or an organism (in terms of movement, secretion, enzyme production, gene expression, etc.) as a result of a biotic stimulus, a stimulus caused or produced by a living organism.
GO:0007187	0.00183494	G-protein signaling, coupled to cyclic nucleotide second messenger	The series of molecular signals generated as a consequence of a G-protein coupled receptor binding to its physiological ligand, followed by modulation of a nucleotide cyclase activity and a subsequent change in the concentration of a cyclic nucleotide.
GO:0007188	0.00183494	G-protein signaling, coupled to cAMP nucleotide second messenger	The series of molecular signals generated as a consequence of a G-protein coupled receptor binding to its physiological ligand, followed by modulation of adenylyl cyclase activity and a subsequent change in the concentration of cyclic AMP.
GO:0009615	0.00197937	response to virus	Any process that results in a change in state or activity of a cell or an organism (in terms of movement, secretion, enzyme production, gene expression, etc.) as a result of a stimulus from a virus.
GO:0019932	0.00207033	second-messenger-mediated signaling	A series of molecular signals in which an ion or small molecule is formed or released into the cytosol, thereby helping relay the signal within the cell.
GO:0009190	0.00214906	cyclic nucleotide biosynthetic process	The chemical reactions and pathways resulting in the formation of a cyclic nucleotide, a nucleotide in which the phosphate group is in diester linkage to two positions on the sugar residue.
GO:0045351	0.00215199	type I interferon biosynthetic process	The chemical reactions and pathways resulting in the formation of any type I interferon. Type I interferons include the interferon-alpha, beta, delta, episilon, zeta, kappa, tau, and omega gene families.
GO:0009100	0.00223259	glycoprotein metabolic process	The chemical reactions and pathways involving glycoproteins, any protein that contains covalently bound glycose (i.e. monosaccharide) residues; the glycose occurs most commonly as oligosaccharide or fairly small polysaccharide but occasionally as monosaccharide.
GO:0006171	0.00232012	cAMP biosynthetic process	The chemical reactions and pathways resulting in the formation of the nucleotide cAMP (cyclic AMP, adenosine 3',5'-cyclophosphate).
GO:0002820	0.00232381	negative regulation of adaptive immune response	Any process that stops, prevents, or reduces the frequency, rate, or extent of an adaptive immune response.
GO:0009124	0.00248843	nucleoside monophosphate biosynthetic process	The chemical reactions and pathways resulting in the formation of a nucleoside monophosphate, a compound consisting of a nucleobase linked to a deoxyribose or ribose sugar esterified with phosphate on the sugar.
GO:0006163	0.00263378	purine nucleotide metabolic process	The chemical reactions and pathways involving a purine nucleotide, a compound consisting of nucleoside (a purine base linked to a deoxyribose or ribose sugar) esterified with a phosphate group at either the 3' or 5'-hydroxyl group of the sugar.
GO:0002062	0.00267845	chondrocyte differentiation	The process in which a chondroblast acquires specialized structural and/or functional features of a chondrocyte. A chondrocyte is a polymorphic cell that forms cartilage.
GO:0042098	0.00277877	T cell proliferation	The expansion of a T cell population by cell division. Follows T cell activation.
GO:0018108	0.00285528	peptidyl-tyrosine phosphorylation	The phosphorylation of peptidyl-tyrosine to form peptidyl-O4'-phospho-L-tyrosine.
GO:0071345	0.00291885	cellular response to cytokine stimulus	Any process that results in a change in state or activity of a cell (in terms of movement, secretion, enzyme production, gene expression, etc.) as a result of a cytokine stimulus.
GO:0019221	0.00307639	cytokine-mediated signaling pathway	Any series of molecular signals generated as a consequence of a cytokine binding to a cell surface receptor.
GO:0042113	0.00309783	B cell activation	The change in morphology and behavior of a mature or immature B cell resulting from exposure to a mitogen, cytokine, chemokine, cellular ligand, or an antigen for which it is specific.
GO:0046058	0.00323466	cAMP metabolic process	The chemical reactions and pathways involving the nucleotide cAMP (cyclic AMP, adenosine 3',5'-cyclophosphate).
GO:0006928	0.00325136	cellular component movement	The directed, self-propelled movement of a cellular component without the involvement of an external agent such as a transporter or a pore.
GO:0019441	0.0036164	tryptophan catabolic process to kynurenine	The chemical reactions and pathways resulting in the breakdown of tryptophan into other compounds, including kynurenine.
GO:0031342	0.00363087	negative regulation of cell killing	Any process that stops, prevents, or reduces the frequency, rate or extent of cell killing.
GO:0050901	0.00419531	leukocyte tethering or rolling	Transient adhesive interactions between leukocytes and endothelial cells lining blood vessels mediated primarily by selectins and which are typically the first step in cellular extravasation.
GO:0072102	0.00431885	glomerulus morphogenesis	The process in which the anatomical structures of the glomerulus are generated and organized. The glomerulus is a capillary tuft surrounded by Bowman's capsule in nephrons of the vertebrate kidney.
GO:0042089	0.00433385	cytokine biosynthetic process	The chemical reactions and pathways resulting in the formation of cytokines, any of a group of proteins that function to control the survival, growth and differentiation of tissues and cells, and which have autocrine and paracrine activity.
GO:0042129	0.00439396	regulation of T cell proliferation	Any process that modulates the frequency, rate or extent of T cell proliferation.
GO:0019933	0.00449233	cAMP-mediated signaling	A series of molecular signals in which a cell uses cyclic AMP to convert an extracellular signal into a response.
GO:0006486	0.00451696	protein glycosylation	A protein modification process that results in the addition of a sugar unit to a protein amino acid, e.g. the addition of glycan chains to proteins.
GO:0042107	0.00469282	cytokine metabolic process	The chemical reactions and pathways involving cytokines, any of a group of proteins or glycoproteins that function to control the survival, growth and differentiation of tissues and cells, and which have autocrine and paracrine activity.
GO:0002250	0.0047337	adaptive immune response	An immune response based on directed amplification of specific receptors for antigen produced through a somatic diversification process, and allowing for enhanced response to subsequent exposures to the same antigen (immunological memory).
GO:0002443	0.00477281	leukocyte mediated immunity	Any process involved in the carrying out of an immune response by a leukocyte.
GO:0034097	0.00484458	response to cytokine stimulus	Any process that results in a change in state or activity of a cell or an organism (in terms of movement, secretion, enzyme production, gene expression, etc.) as a result of a cytokine stimulus.
GO:0046633	0.00499609	alpha-beta T cell proliferation	The expansion of an alpha-beta T cell population by cell division.
GO:0032463	0.00524065	negative regulation of protein homooligomerization	Any process that stops, prevents, or reduces the frequency, rate or extent of protein homooligomerization.
GO:0035295	0.00553739	tube development	The process whose specific outcome is the progression of a tube over time, from its initial formation to a mature structure. Epithelial and endothelial tubes transport gases, liquids and cells from one site to another and form the basic structure of many organs and tissues including lung and trachea, kidney, the mammary gland, the vascular system and the gastrointestinal and urinary-genital tract…
GO:0006094	0.00571378	gluconeogenesis	The formation of glucose from noncarbohydrate precursors, such as pyruvate, amino acids and glycerol.
GO:0006569	0.00592782	tryptophan catabolic process	The chemical reactions and pathways resulting in the breakdown of tryptophan, the chiral amino acid 2-amino-3-(1H-indol-3-yl)propanoic acid.
GO:0022409	0.00613127	positive regulation of cell-cell adhesion	Any process that activates or increases the rate or extent of cell adhesion to another cell.
GO:0002526	0.00627973	acute inflammatory response	Inflammation which comprises a rapid, short-lived, relatively uniform response to acute injury or antigenic challenge and is characterized by accumulations of fluid, plasma proteins, and granulocytic leukocytes. An acute inflammatory response occurs within a matter of minutes or hours, and either resolves within a few days or becomes a chronic inflammatory response.
GO:0022008	0.0063076	neurogenesis	Generation of cells within the nervous system.
GO:0009101	0.00707287	glycoprotein biosynthetic process	The chemical reactions and pathways resulting in the formation of glycoproteins, any protein that contains covalently bound glycose (i.e. monosaccharide) residues; the glycose occurs most commonly as oligosaccharide or fairly small polysaccharide but occasionally as monosaccharide.
GO:0009165	0.00725283	nucleotide biosynthetic process	The chemical reactions and pathways resulting in the formation of nucleotides, any nucleoside that is esterified with (ortho)phosphate or an oligophosphate at any hydroxyl group on the glycose moiety; may be mono-, di- or triphosphate; this definition includes cyclic-nucleotides (nucleoside cyclic phosphates).
GO:0002922	0.00733882	positive regulation of humoral immune response	Any process that activates or increases the frequency, rate, or extent of a humoral immune response.
GO:0044262	0.00743935	cellular carbohydrate metabolic process	The chemical reactions and pathways involving carbohydrates, any of a group of organic compounds based of the general formula Cx(H2O)y, as carried out by individual cells.
GO:0003207	0.00765622	cardiac chamber formation	The developmental process pertaining to the initial formation of a cardiac chamber from unspecified parts. A cardiac chamber is an enclosed cavity within the heart.
GO:0003211	0.00765622	cardiac ventricle formation	The developmental process pertaining to the initial formation of a cardiac ventricle from unspecified parts. A cardiac ventricle receives blood from a cardiac atrium and pumps it out of the heart.
GO:0009893	0.00793733	positive regulation of metabolic process	Any process that activates or increases the frequency, rate or extent of the chemical reactions and pathways within a cell or an organism.
GO:0007127	0.00798825	meiosis I	A cell cycle process comprising the steps by which a cell progresses through the first phase of meiosis, in which cells divide and homologous chromosomes are paired and segregated from each other, producing two daughter cells.
GO:0002819	0.0081118	regulation of adaptive immune response	Any process that modulates the frequency, rate, or extent of an adaptive immune response.
GO:0035567	0.00828674	non-canonical Wnt receptor signaling pathway	The series of molecular signals initiated by binding of a Wnt protein to a frizzled family receptor on the surface of the target cell, followed by propagation of the signal via effectors other than beta-catenin.
GO:0007218	0.00839323	neuropeptide signaling pathway	The series of molecular signals generated as a consequence of a peptide neurotransmitter binding to a cell surface receptor.
GO:0003138	0.00845715	primary heart field specification	The process that results in the delineation of a specific region of the lateral mesoderm into the area which will form the primary beating heart tube.
GO:0003185	0.00845715	sinoatrial valve morphogenesis	The process in which the structure of the sinoatrial valve is generated and organized.
GO:0010694	0.00845715	positive regulation of alkaline phosphatase activity	Any process that increases the frequency, rate or extent of alkaline phosphatase activity, the catalysis of the reaction: an orthophosphoric monoester + H2O = an alcohol + phosphate, with an alkaline pH optimum.
GO:0014898	0.00845715	cardiac muscle hypertrophy in response to stress	The enlargement or overgrowth of all or part of the heart muscle due to an increase in size (not length) of individual cardiac muscle fibers, without cell division.
GO:0035984	0.00845715	cellular response to trichostatin A	Any process that results in a change in state or activity of a cell (in terms of movement, secretion, enzyme production, gene expression, etc.) as a result of a trichostatin A stimulus.
GO:0060025	0.00845715	regulation of synaptic activity	Any process that modulates the frequency, rate or extent of synaptic activity, the controlled release of neurotransmitters into the synaptic cleft and their subsequent detection by a postsynaptic cell.
GO:2000111	0.00845715	positive regulation of macrophage apoptosis	Any process that activates or increases the frequency, rate or extent of macrophage apoptosis.
GO:2000987	0.00845715	positive regulation of behavioral fear response	Any process that activates or increases the frequency, rate or extent of behavioral fear response.
GO:0006568	0.00847215	tryptophan metabolic process	The chemical reactions and pathways involving tryptophan, the chiral amino acid 2-amino-3-(1H-indol-3-yl)propanoic acid.
GO:0030154	0.00875489	cell differentiation	The process in which relatively unspecialized cells, e.g. embryonic or regenerative cells, acquire specialized structural and/or functional features that characterize the cells, tissues, or organs of the mature organism or some other relatively stable phase of the organism's life history. Differentiation includes the processes involved in commitment of a cell to a specific fate and its subsequent…
GO:0050730	0.00895785	regulation of peptidyl-tyrosine phosphorylation	Any process that modulates the frequency, rate or extent of the phosphorylation of peptidyl-tyrosine.
GO:0061298	0.0090394	retina vasculature development in camera-type eye	The process whose specific outcome is the progression of the vasculature of the retina over time, from its formation to the mature structure.
GO:0060071	0.00908342	Wnt receptor signaling pathway, planar cell polarity pathway	The series of molecular signals initiated by binding of a Wnt protein to a receptor on the surface of the target cell where activated receptors signal via downstream effectors including C-Jun N-terminal kinase (JNK) to modulate cytoskeletal elements and control cell polarity.
GO:0090175	0.00908342	regulation of establishment of planar polarity	Any process that modulates the rate, frequency or extent of the establishment of planar polarity, the coordinated organization of groups of cells in a tissue, such that they all orient to similar coordinates.
GO:0060914	0.00926244	heart formation	The developmental process pertaining to the initial formation of the heart from unspecified parts. This process begins with the specific processes that contribute to the appearance of the heart field and the arrival of cardiac neural crest to the heart region. The process ends when the structural rudiment is recognizable.
GO:0090072	0.0093015	positive regulation of sodium ion transport via voltage-gated sodium channel activity	Any process that activates or increases the frequency, rate or extent of the directed movement of sodium ions via the activity of voltage-gated sodium channels.
GO:0051209	0.00947135	release of sequestered calcium ion into cytosol	The process in which calcium ions sequestered in the endoplasmic reticulum or mitochondria are released into the cytosolic compartment.
GO:0002891	0.00992986	positive regulation of immunoglobulin mediated immune response	Any process that activates or increases the frequency, rate, or extent of an immunoglobulin mediated immune response.
genes with lower expression in dogs
GO:0060670	0.000350754	branching involved in embryonic placenta morphogenesis	The process in which the branches of the fetal placental villi are generated and organized. The villous part of the placenta is called the labyrinth layer.
GO:0060669	0.00118498	embryonic placenta morphogenesis	The process in which the embryonic placenta is generated and organized.
GO:0045820	0.00149392	negative regulation of glycolysis	Any process that stops, prevents, or reduces the frequency, rate or extent of glycolysis.
GO:0023019	0.00163591	signal transduction involved in regulation of gene expression	Any process that modulates the frequency, rate or extent of gene expression as a consequence of a process in which a signal is released and/or conveyed from one location to another.
GO:0060713	0.00208844	labyrinthine layer morphogenesis	The process in which the labyrinthine layer of the placenta is generated and organized.
GO:0030157	0.00294747	pancreatic juice secretion	The regulated release of pancreatic juice by the exocrine pancreas into the upper part of the intestine. Pancreatic juice is slightly alkaline and contains numerous enzymes and inactive enzyme precursors including alpha-amylase, chymotrypsinogen, lipase, procarboxypeptidase, proelastase, prophospholipase A2, ribonuclease, and trypsinogen. Its high concentration of bicarbonate ions helps to neutra…
GO:0034339	0.00314289	regulation of transcription from RNA polymerase II promoter by nuclear hormone receptor	Any process in which a ligand-bound hormone receptor acts in the nucleus to modulate the frequency, rate or extent of transcription from an RNA polymerase II promoter.
GO:0033299	0.00493725	secretion of lysosomal enzymes	The controlled release of lysosomal enzymes by a cell or group of cells.
GO:0032502	0.00580809	developmental process	A biological process whose specific outcome is the progression of an integrated living unit: an anatomical structure (which may be a subcellular structure, cell, tissue, or organ), or organism over time from an initial condition to a later condition.
GO:0010906	0.00598605	regulation of glucose metabolic process	Any process that modulates the rate, frequency or extent of glucose metabolism. Glucose metabolic processes are the chemical reactions and pathways involving glucose, the aldohexose gluco-hexose.
GO:0003198	0.00620782	epithelial to mesenchymal transition involved in endocardial cushion formation	A transition where a cardiac epithelial cell loses apical/basolateral polarity, severs intercellular adhesive junctions, degrades basement membrane components and becomes a migratory mesenchymal cell that will contribute to the formation of the endocardial cushion.
GO:0051006	0.00673239	positive regulation of lipoprotein lipase activity	Any process that activates or increases the activity of the enzyme lipoprotein lipase.
GO:0032438	0.00696291	melanosome organization	A process that is carried out at the cellular level which results in the assembly, arrangement of constituent parts, or disassembly of a melanosome. A melanosome is a tissue-specific, membrane-bounded cytoplasmic organelle within which melanin pigments are synthesized and stored.
GO:0042632	0.00736347	cholesterol homeostasis	Any process involved in the maintenance of an internal steady state of cholesterol within an organism or cell.
GO:0055092	0.00736347	sterol homeostasis	Any process involved in the maintenance of an internal steady state of sterol within an organism or cell.
GO:0010883	0.00944164	regulation of lipid storage	Any process that modulates the rate, frequency or extent of lipid storage. Lipid storage is the accumulation and maintenance in cells or tissues of lipids, compounds soluble in organic solvents but insoluble or sparingly soluble in aqueous solvents. Lipid reserves can be accumulated during early developmental stages for mobilization and utilization at later stages of development.
GO:0048753	0.0095944	pigment granule organization	A process that is carried out at the cellular level which results in the assembly, arrangement of constituent parts, or disassembly of a pigment granule.
all DE genes
GO:0050896	1.66609e-09	response to stimulus	Any process that results in a change in state or activity of a cell or an organism (in terms of movement, secretion, enzyme production, gene expression, etc.) as a result of a stimulus. The process begins with detection of the stimulus and ends with a change in state or activity or the cell or organism.
GO:0051716	9.17941e-07	cellular response to stimulus	Any process that results in a change in state or activity of a cell (in terms of movement, secretion, enzyme production, gene expression, etc.) as a result of a stimulus. The process begins with detection of the stimulus by a cell and ends with a change in state or activity or the cell.
GO:0002376	2.41827e-06	immune system process	Any process involved in the development or functioning of the immune system, an organismal system for calibrated responses to potential internal or invasive threats.
GO:0007166	3.77643e-06	cell surface receptor linked signaling pathway	Any series of molecular signals initiated by the binding of an extracellular ligand to a receptor on the surface of the target cell.
GO:0007165	1.29312e-05	signal transduction	The cellular process in which a signal is conveyed to trigger a change in the activity or state of a cell. Signal transduction begins with reception of a signal, e.g. a ligand binding to a receptor or receptor activation by a stimulus such as light, and ends with regulation of a downstream cellular process, e.g. regulation of transcription or regulation of a metabolic process. Signal transduction…
GO:0007154	1.53737e-05	cell communication	Any process that mediates interactions between a cell and its surroundings. Encompasses interactions such as signaling or attachment between one cell and another cell, between a cell and an extracellular matrix, or between a cell and any other aspect of its environment.
GO:0032502	1.54783e-05	developmental process	A biological process whose specific outcome is the progression of an integrated living unit: an anatomical structure (which may be a subcellular structure, cell, tissue, or organ), or organism over time from an initial condition to a later condition.
GO:0006952	2.37817e-05	defense response	Reactions, triggered in response to the presence of a foreign body or the occurrence of an injury, which result in restriction of damage to the organism attacked or prevention/recovery from the infection caused by the attack.
GO:0048856	2.57924e-05	anatomical structure development	The biological process whose specific outcome is the progression of an anatomical structure from an initial condition to its mature state. This process begins with the formation of the structure and ends with the mature structure, whatever form that may be including its natural destruction. An anatomical structure is any biological entity that occupies space and is distinguished from its surround…
GO:0007275	5.07304e-05	multicellular organismal development	The biological process whose specific outcome is the progression of a multicellular organism over time from an initial condition (e.g. a zygote or a young adult) to a later condition (e.g. a multicellular animal or an aged adult).
GO:0010033	0.000141283	response to organic substance	Any process that results in a change in state or activity of a cell or an organism (in terms of movement, secretion, enzyme production, gene expression, etc.) as a result of an organic substance stimulus.
GO:0042221	0.000179758	response to chemical stimulus	Any process that results in a change in state or activity of a cell or an organism (in terms of movement, secretion, enzyme production, gene expression, etc.) as a result of a chemical stimulus.
GO:0002684	0.000227792	positive regulation of immune system process	Any process that activates or increases the frequency, rate, or extent of an immune system process.
GO:0001775	0.000304837	cell activation	A change in the morphology or behavior of a cell resulting from exposure to an activating factor such as a cellular or soluble ligand.
GO:0051707	0.000387738	response to other organism	Any process that results in a change in state or activity of a cell or an organism (in terms of movement, secretion, enzyme production, gene expression, etc.) as a result of a stimulus from another living organism.
GO:0009607	0.000544036	response to biotic stimulus	Any process that results in a change in state or activity of a cell or an organism (in terms of movement, secretion, enzyme production, gene expression, etc.) as a result of a biotic stimulus, a stimulus caused or produced by a living organism.
GO:0060669	0.000572329	embryonic placenta morphogenesis	The process in which the embryonic placenta is generated and organized.
GO:0045123	0.000574498	cellular extravasation	The migration of a leukocyte from the blood vessels into the surrounding tissue.
GO:0040011	0.000630903	locomotion	Self-propelled movement of a cell or organism from one location to another.
GO:0007186	0.000828579	G-protein coupled receptor protein signaling pathway	The series of molecular signals generated as a consequence of a G-protein coupled receptor binding to its physiological ligand.
GO:0008150	0.00103586	biological_process	Any process specifically pertinent to the functioning of integrated living units: cells, tissues, organs, and organisms. A process is a collection of molecular events with a defined beginning and end.
GO:0048513	0.00107274	organ development	Development of a tissue or tissues that work together to perform a specific function or functions. Development pertains to the process whose specific outcome is the progression of a structure over time, from its formation to the mature structure. Organs are commonly observed as visibly distinct structures, but may also exist as loosely associated clusters of cells that work together to perform a …
GO:0030819	0.00129416	positive regulation of cAMP biosynthetic process	Any process that activates or increases the frequency, rate or extent of the chemical reactions and pathways resulting in the formation of the nucleotide cAMP (cyclic AMP, adenosine 3',5'-cyclophosphate).
GO:0046649	0.00136397	lymphocyte activation	A change in morphology and behavior of a lymphocyte resulting from exposure to a specific antigen, mitogen, cytokine, chemokine, cellular ligand, or soluble factor.
GO:0007159	0.00136961	leukocyte cell-cell adhesion	The attachment of a leukocyte to another cell via adhesion molecules.
GO:0060713	0.0013758	labyrinthine layer morphogenesis	The process in which the labyrinthine layer of the placenta is generated and organized.
GO:0070887	0.00141872	cellular response to chemical stimulus	Any process that results in a change in state or activity of a cell (in terms of movement, secretion, enzyme production, gene expression, etc.) as a result of a chemical stimulus.
GO:0006950	0.00149631	response to stress	Any process that results in a change in state or activity of a cell or an organism (in terms of movement, secretion, enzyme production, gene expression, etc.) as a result of a disturbance in organismal or cellular homeostasis, usually, but not necessarily, exogenous (e.g. temperature, humidity, ionizing radiation).
GO:0023019	0.00158008	signal transduction involved in regulation of gene expression	Any process that modulates the frequency, rate or extent of gene expression as a consequence of a process in which a signal is released and/or conveyed from one location to another.
GO:0050900	0.00162313	leukocyte migration	The movement of a leukocyte within or between different tissues and organs of the body.
GO:0009611	0.00181823	response to wounding	Any process that results in a change in state or activity of a cell or an organism (in terms of movement, secretion, enzyme production, gene expression, etc.) as a result of a stimulus indicating damage to the organism.
GO:0051606	0.0020638	detection of stimulus	The series of events in which a stimulus is received by a cell or organism and converted into a molecular signal.
GO:0006955	0.00207691	immune response	Any immune system process that functions in the calibrated response of an organism to a potential internal or invasive threat.
GO:0060670	0.00247419	branching involved in embryonic placenta morphogenesis	The process in which the branches of the fetal placental villi are generated and organized. The villous part of the placenta is called the labyrinth layer.
GO:0010906	0.00257749	regulation of glucose metabolic process	Any process that modulates the rate, frequency or extent of glucose metabolism. Glucose metabolic processes are the chemical reactions and pathways involving glucose, the aldohexose gluco-hexose.
GO:0030154	0.00264348	cell differentiation	The process in which relatively unspecialized cells, e.g. embryonic or regenerative cells, acquire specialized structural and/or functional features that characterize the cells, tissues, or organs of the mature organism or some other relatively stable phase of the organism's life history. Differentiation includes the processes involved in commitment of a cell to a specific fate and its subsequent…
GO:0009615	0.00269705	response to virus	Any process that results in a change in state or activity of a cell or an organism (in terms of movement, secretion, enzyme production, gene expression, etc.) as a result of a stimulus from a virus.
GO:0007157	0.00274912	heterophilic cell-cell adhesion	The attachment of an adhesion molecule in one cell to a nonidentical adhesion molecule in an adjacent cell.
GO:0002526	0.00286538	acute inflammatory response	Inflammation which comprises a rapid, short-lived, relatively uniform response to acute injury or antigenic challenge and is characterized by accumulations of fluid, plasma proteins, and granulocytic leukocytes. An acute inflammatory response occurs within a matter of minutes or hours, and either resolves within a few days or becomes a chronic inflammatory response.
GO:0002682	0.00310777	regulation of immune system process	Any process that modulates the frequency, rate, or extent of an immune system process.
GO:0002062	0.00330521	chondrocyte differentiation	The process in which a chondroblast acquires specialized structural and/or functional features of a chondrocyte. A chondrocyte is a polymorphic cell that forms cartilage.
GO:0009653	0.00333914	anatomical structure morphogenesis	The process in which anatomical structures are generated and organized. Morphogenesis pertains to the creation of form.
GO:0006954	0.00338107	inflammatory response	The immediate defensive reaction (by vertebrate tissue) to infection or injury caused by chemical or physical agents. The process is characterized by local vasodilation, extravasation of plasma into intercellular spaces and accumulation of white blood cells and macrophages.
GO:0071310	0.00341396	cellular response to organic substance	Any process that results in a change in state or activity of a cell (in terms of movement, secretion, enzyme production, gene expression, etc.) as a result of an organic substance stimulus.
GO:0051251	0.00350573	positive regulation of lymphocyte activation	Any process that activates or increases the frequency, rate or extent of lymphocyte activation.
GO:0009124	0.00353095	nucleoside monophosphate biosynthetic process	The chemical reactions and pathways resulting in the formation of a nucleoside monophosphate, a compound consisting of a nucleobase linked to a deoxyribose or ribose sugar esterified with phosphate on the sugar.
GO:0060536	0.00381814	cartilage morphogenesis	The process in which the anatomical structures of cartilage are generated and organized.
GO:0042632	0.00403366	cholesterol homeostasis	Any process involved in the maintenance of an internal steady state of cholesterol within an organism or cell.
GO:0055092	0.00403366	sterol homeostasis	Any process involved in the maintenance of an internal steady state of sterol within an organism or cell.
GO:0051607	0.00403407	defense response to virus	Reactions triggered in response to the presence of a virus that act to protect the cell or organism.
GO:0035567	0.00415053	non-canonical Wnt receptor signaling pathway	The series of molecular signals initiated by binding of a Wnt protein to a frizzled family receptor on the surface of the target cell, followed by propagation of the signal via effectors other than beta-catenin.
GO:0042228	0.00447552	interleukin-8 biosynthetic process	The chemical reactions and pathways resulting in the formation of interleukin-8.
GO:0006835	0.00466973	dicarboxylic acid transport	The directed movement of dicarboxylic acids into, out of or within a cell, or between cells, by means of some agent such as a transporter or pore.
GO:0050878	0.00468041	regulation of body fluid levels	Any process that modulates the levels of body fluids.
GO:0016477	0.00481309	cell migration	The orderly movement of a cell from one site to another, often during the development of a multicellular organism or multicellular structure.
GO:0001915	0.00493922	negative regulation of T cell mediated cytotoxicity	Any process that stops, prevents, or reduces the rate of T cell mediated cytotoxicity.
GO:0048870	0.00526265	cell motility	Any process involved in the controlled self-propelled movement of a cell that results in translocation of the cell from one place to another.
GO:0050777	0.00544151	negative regulation of immune response	Any process that stops, prevents, or reduces the frequency, rate or extent of the immune response, the immunological reaction of an organism to an immunogenic stimulus.
GO:0007129	0.00554457	synapsis	The cell cycle process in which the side by side pairing and physical juxtaposition of homologous chromosomes is created at the metaphase plate.
GO:0006959	0.00564958	humoral immune response	An immune response mediated through a body fluid.
GO:0045820	0.00572015	negative regulation of glycolysis	Any process that stops, prevents, or reduces the frequency, rate or extent of glycolysis.
GO:0030202	0.00578438	heparin metabolic process	The chemical reactions and pathways involving heparin, any member of a group of glycosaminoglycans found mainly as an intracellular component of mast cells. They are similar to heparan sulfates but are of somewhat higher average Mr (6000-20000) and contain fewer N-acetyl groups and more N-sulfate and O-sulfate groups; they may be attached in the same manner to protein, forming proteoglycans. They…
GO:0009186	0.00599652	deoxyribonucleoside diphosphate metabolic process	The chemical reactions and pathways involving a deoxyribonucleoside diphosphate, a compound consisting of a nucleobase linked to a deoxyribose sugar esterified with diphosphate on the sugar.
GO:0060054	0.00605331	positive regulation of epithelial cell proliferation involved in wound healing	Any process that activates or increases the rate or extent of epithelial cell proliferation, contributing to the restoration of integrity to a damaged tissue following an injury.
GO:0050794	0.00609821	regulation of cellular process	Any process that modulates the frequency, rate or extent of a cellular process, any of those that are carried out at the cellular level, but are not necessarily restricted to a single cell. For example, cell communication occurs among more than one cell, but occurs at the cellular level.
GO:0006188	0.00634954	IMP biosynthetic process	The chemical reactions and pathways resulting in the formation of IMP, inosine monophosphate.
GO:0005975	0.00636244	carbohydrate metabolic process	The chemical reactions and pathways involving carbohydrates, any of a group of organic compounds based of the general formula Cx(H2O)y. Includes the formation of carbohydrate derivatives by the addition of a carbohydrate residue to another molecule.
GO:0046641	0.00648084	positive regulation of alpha-beta T cell proliferation	Any process that activates or increases the frequency, rate or extent of alpha-beta T cell proliferation.
GO:0016051	0.00655424	carbohydrate biosynthetic process	The chemical reactions and pathways resulting in the formation of carbohydrates, any of a group of organic compounds based of the general formula Cx(H2O)y.
GO:0051216	0.00682159	cartilage development	The process whose specific outcome is the progression of the cartilage over time, from its formation to the mature structure. Cartilage is a connective tissue dominated by extracellular matrix containing collagen type II and large amounts of proteoglycan, particularly chondroitin sulfate.
GO:0007167	0.0068516	enzyme linked receptor protein signaling pathway	Any series of molecular signals initiated by the binding of an extracellular ligand to a receptor on the surface of the target cell, where the receptor possesses catalytic activity or is closely associated with an enzyme such as a protein kinase.
GO:0042063	0.00767181	gliogenesis	The process that results in the generation of glial cells. This includes the production of glial progenitors and their differentiation into mature glia.
GO:0007423	0.0078281	sensory organ development	The process whose specific outcome is the progression of sensory organs over time, from its formation to the mature structure.
GO:0046651	0.00785978	lymphocyte proliferation	The expansion of a lymphocyte population by cell division.
GO:0046040	0.00828805	IMP metabolic process	The chemical reactions and pathways involving IMP, inosine monophosphate.
GO:0022008	0.00833795	neurogenesis	Generation of cells within the nervous system.
GO:0032943	0.00838338	mononuclear cell proliferation	The expansion of a mononuclear cell population by cell division. A mononuclear cell is a leukocyte with a single non-segmented nucleus in the mature form.
GO:0050671	0.00845187	positive regulation of lymphocyte proliferation	Any process that activates or increases the rate or extent of lymphocyte proliferation.
GO:0034339	0.00869058	regulation of transcription from RNA polymerase II promoter by nuclear hormone receptor	Any process in which a ligand-bound hormone receptor acts in the nucleus to modulate the frequency, rate or extent of transcription from an RNA polymerase II promoter.
GO:0032007	0.00878487	negative regulation of TOR signaling cascade	Any process that stops, prevents, or reduces the frequency, rate or extent of signaling via the TOR signaling pathway.
GO:0007187	0.00884751	G-protein signaling, coupled to cyclic nucleotide second messenger	The series of molecular signals generated as a consequence of a G-protein coupled receptor binding to its physiological ligand, followed by modulation of a nucleotide cyclase activity and a subsequent change in the concentration of a cyclic nucleotide.
GO:0007188	0.00884751	G-protein signaling, coupled to cAMP nucleotide second messenger	The series of molecular signals generated as a consequence of a G-protein coupled receptor binding to its physiological ligand, followed by modulation of adenylyl cyclase activity and a subsequent change in the concentration of cyclic AMP.
GO:0042089	0.00918738	cytokine biosynthetic process	The chemical reactions and pathways resulting in the formation of cytokines, any of a group of proteins that function to control the survival, growth and differentiation of tissues and cells, and which have autocrine and paracrine activity.
GO:0031623	0.00919674	receptor internalization	A receptor-mediated endocytosis process that results in the movement of receptors from the plasma membrane to the inside of the cell. The process begins when cell surface receptors are monoubiquitinated following ligand-induced activation. Receptors are subsequently taken up into endocytic vesicles from where they are either targeted to the lysosome or vacuole for degradation or recycled back to …
GO:0071236	0.00920464	cellular response to antibiotic	Any process that results in a change in state or activity of a cell (in terms of movement, secretion, enzyme production, gene expression, etc.) as a result of an antibiotic stimulus. An antibiotic is a chemical substance produced by a microorganism which has the capacity to inhibit the growth of or to kill other microorganisms.
GO:0032946	0.00925697	positive regulation of mononuclear cell proliferation	Any process that activates or increases the frequency, rate or extent of mononuclear cell proliferation.
GO:0006928	0.0092866	cellular component movement	The directed, self-propelled movement of a cellular component without the involvement of an external agent such as a transporter or a pore.
GO:0007169	0.00929794	transmembrane receptor protein tyrosine kinase signaling pathway	The series of molecular signals generated as a consequence of a transmembrane receptor tyrosine kinase binding to its physiological ligand.
GO:0070661	0.00951853	leukocyte proliferation	The expansion of a leukocyte population by cell division.

## Sheet: Pig_nominal
genes with higher expression in domesticated pigs
category	over_represented_pvalue	GO term	GO description
GO:0006629	2.63987e-05	lipid metabolic process	The chemical reactions and pathways involving lipids, compounds soluble in an organic solvent but not, or sparingly, in an aqueous solvent. Includes fatty acids; neutral fats, other fatty-acid esters, and soaps; long-chain (fatty) alcohols and waxes; sphingoids and other long-chain bases; glycolipids, phospholipids and sphingolipids; and carotenes, polyprenols, sterols, terpenes and other isopren…
GO:0071230	5.52549e-05	cellular response to amino acid stimulus	Any process that results in a change in state or activity of a cell (in terms of movement, secretion, enzyme production, gene expression, etc.) as a result of an amino acid stimulus. An amino acid is a carboxylic acids containing one or more amino groups.
GO:0045069	6.22486e-05	regulation of viral genome replication	Any process that modulates the frequency, rate or extent of viral genome replication.
GO:0071229	9.11246e-05	cellular response to acid	Any process that results in a change in state or activity of a cell (in terms of movement, secretion, enzyme production, gene expression, etc.) as a result of an acid stimulus.
GO:0007155	0.000108961	cell adhesion	The attachment of a cell, either to another cell or to an underlying substrate such as the extracellular matrix, via cell adhesion molecules.
GO:0043200	0.0001124	response to amino acid stimulus	Any process that results in a change in state or activity of a cell or an organism (in terms of movement, secretion, enzyme production, gene expression, etc.) as a result of an amino acid stimulus. An amino acid is a carboxylic acids containing one or more amino groups.
GO:0045071	0.000159947	negative regulation of viral genome replication	Any process that stops, prevents, or reduces the frequency, rate or extent of viral genome replication.
GO:0048525	0.000159947	negative regulation of viral reproduction	Any process that stops, prevents, or reduces the frequency, rate or extent of the viral life cycle, the set of processes by which a virus reproduces and spreads among hosts.
GO:0008150	0.000176522	biological_process	Any process specifically pertinent to the functioning of integrated living units: cells, tissues, organs, and organisms. A process is a collection of molecular events with a defined beginning and end.
GO:0008299	0.000192518	isoprenoid biosynthetic process	The chemical reactions and pathways resulting in the formation of any isoprenoid compound, isoprene (2-methylbuta-1,3-diene) or compounds containing or derived from linked isoprene (3-methyl-2-butenylene) residues.
GO:0032502	0.000433547	developmental process	A biological process whose specific outcome is the progression of an integrated living unit: an anatomical structure (which may be a subcellular structure, cell, tissue, or organ), or organism over time from an initial condition to a later condition.
GO:0001101	0.000538439	response to acid	Any process that results in a change in state or activity of a cell or an organism (in terms of movement, secretion, enzyme production, gene expression, etc.) as a result of an acid stimulus.
GO:0002376	0.000641831	immune system process	Any process involved in the development or functioning of the immune system, an organismal system for calibrated responses to potential internal or invasive threats.
GO:0007275	0.000729178	multicellular organismal development	The biological process whose specific outcome is the progression of a multicellular organism over time from an initial condition (e.g. a zygote or a young adult) to a later condition (e.g. a multicellular animal or an aged adult).
GO:0048856	0.000922575	anatomical structure development	The biological process whose specific outcome is the progression of an anatomical structure from an initial condition to its mature state. This process begins with the formation of the structure and ends with the mature structure, whatever form that may be including its natural destruction. An anatomical structure is any biological entity that occupies space and is distinguished from its surround…
GO:0019060	0.00104841	intracellular transport of viral proteins in host cell	The directed movement of viral proteins within the host cell.
GO:0048513	0.0010604	organ development	Development of a tissue or tissues that work together to perform a specific function or functions. Development pertains to the process whose specific outcome is the progression of a structure over time, from its formation to the mature structure. Organs are commonly observed as visibly distinct structures, but may also exist as loosely associated clusters of cells that work together to perform a …
GO:0019058	0.00110409	viral infectious cycle	A set of processes which all viruses follow to ensure survival; includes attachment and entry of the virus particle, decoding of genome information, translation of viral mRNA by host ribosomes, genome replication, and assembly and release of viral particles containing the genome.
GO:0060448	0.0011731	dichotomous subdivision of terminal units involved in lung branching	The process in which a lung bud bifurcates.
GO:0010033	0.00138235	response to organic substance	Any process that results in a change in state or activity of a cell or an organism (in terms of movement, secretion, enzyme production, gene expression, etc.) as a result of an organic substance stimulus.
GO:0007018	0.00146193	microtubule-based movement	A microtubule-based process that is mediated by motor proteins and results in the movement of organelles, other microtubules, or other particles along microtubules.
GO:0030198	0.00177405	extracellular matrix organization	A process that is carried out at the cellular level which results in the assembly, arrangement of constituent parts, or disassembly of an extracellular matrix.
GO:0006266	0.00178516	DNA ligation	The re-formation of a broken phosphodiester bond in the DNA backbone, carried out by DNA ligase.
GO:0022414	0.00200524	reproductive process	A biological process that directly contributes to the process of producing new individuals by one or two organisms. The new individuals inherit some proportion of their genetic material from the parent or parents.
GO:2000107	0.00203332	negative regulation of leukocyte apoptosis	Any process that stops, prevents, or reduces the frequency, rate or extent of leukocyte apoptosis.
GO:0030199	0.00207721	collagen fibril organization	Any process that determines the size and arrangement of collagen fibrils within an extracellular matrix.
GO:0045087	0.00218811	innate immune response	Innate immune responses are defense responses mediated by germline encoded components that directly recognize components of potential pathogens.
GO:0044255	0.00220235	cellular lipid metabolic process	The chemical reactions and pathways involving lipids, as carried out by individual cells.
GO:0008366	0.00220784	axon ensheathment	Any process in which the axon of a neuron is insulated, and that insulation maintained, thereby preventing dispersion of the electrical signal.
GO:0008610	0.00222639	lipid biosynthetic process	The chemical reactions and pathways resulting in the formation of lipids, compounds soluble in an organic solvent but not, or sparingly, in an aqueous solvent.
GO:0000003	0.00228696	reproduction	The production by an organism of new individuals that contain some portion of their genetic material inherited from that organism.
GO:0006720	0.00229033	isoprenoid metabolic process	The chemical reactions and pathways involving isoprenoid compounds, isoprene (2-methylbuta-1,3-diene) or compounds containing or derived from linked isoprene (3-methyl-2-butenylene) residues.
GO:0030913	0.00254831	paranodal junction assembly	Formation of the junction between an axon and the glial cell that forms the myelin sheath. Paranodal junctions form at each paranode, i.e. at the ends of the unmyelinated nodes of Ranvier.
GO:0002320	0.00262924	lymphoid progenitor cell differentiation	The process in which a precursor cell type acquires the specialized features of a lymphoid progenitor cell. Lymphoid progenitor cells include progenitor cells for any of the lymphoid lineages.
GO:0045351	0.00273655	type I interferon biosynthetic process	The chemical reactions and pathways resulting in the formation of any type I interferon. Type I interferons include the interferon-alpha, beta, delta, episilon, zeta, kappa, tau, and omega gene families.
GO:0042511	0.00276287	positive regulation of tyrosine phosphorylation of Stat1 protein	Any process that activates or increases the frequency, rate or extent of the introduction of a phosphate group to a tyrosine residue of a Stat1 protein.
GO:0006695	0.00293462	cholesterol biosynthetic process	The chemical reactions and pathways resulting in the formation of cholesterol, cholest-5-en-3 beta-ol, the principal sterol of vertebrates and the precursor of many steroids, including bile acids and steroid hormones.
GO:0032020	0.00309299	ISG15-protein conjugation	The covalent addition to a protein of ISG15, a ubiquitin-like protein.
GO:0018149	0.00311175	peptide cross-linking	The formation of a covalent cross-link between or within protein chains.
GO:0090026	0.00312462	positive regulation of monocyte chemotaxis	Any process that increases the frequency, rate, or extent of monocyte chemotaxis.
GO:0009607	0.00317047	response to biotic stimulus	Any process that results in a change in state or activity of a cell or an organism (in terms of movement, secretion, enzyme production, gene expression, etc.) as a result of a biotic stimulus, a stimulus caused or produced by a living organism.
GO:0050913	0.00327902	sensory perception of bitter taste	The series of events required to receive a bitter taste stimulus, convert it to a molecular signal, and recognize and characterize the signal. This is a neurological process.
GO:0061014	0.00351311	positive regulation of mRNA catabolic process	Any process that increases the rate, frequency, or extent of a mRNA catabolic process, the chemical reactions and pathways resulting in the breakdown of RNA, ribonucleic acid, one of the two main type of nucleic acid, consisting of a long, unbranched macromolecule formed from ribonucleotides joined in 3',5'-phosphodiester linkage.
GO:0045091	0.00369661	regulation of retroviral genome replication	Any process that modulates the frequency, rate or extent of retroviral genome replication.
GO:0042221	0.00383665	response to chemical stimulus	Any process that results in a change in state or activity of a cell or an organism (in terms of movement, secretion, enzyme production, gene expression, etc.) as a result of a chemical stimulus.
GO:0070232	0.00400267	regulation of T cell apoptosis	Any process that modulates the occurrence or rate of T cell death by apoptosis.
GO:0006952	0.00443922	defense response	Reactions, triggered in response to the presence of a foreign body or the occurrence of an injury, which result in restriction of damage to the organism attacked or prevention/recovery from the infection caused by the attack.
GO:0006955	0.00444965	immune response	Any immune system process that functions in the calibrated response of an organism to a potential internal or invasive threat.
GO:0031571	0.00458163	mitotic cell cycle G1/S transition DNA damage checkpoint	A mitotic G1/S transition checkpoint that blocks entry into S phase in response to DNA damage.
GO:0030073	0.00481438	insulin secretion	The regulated release of proinsulin from secretory granules (B granules) in the B cells of the pancreas; accompanied by cleavage of proinsulin to form mature insulin.
GO:0019228	0.00505408	regulation of action potential in neuron	The process that modulates the membrane potential involved in the propagation of a signal in a neuron.
GO:0016126	0.00508974	sterol biosynthetic process	The chemical reactions and pathways resulting in the formation of sterols, steroids with one or more hydroxyl groups and a hydrocarbon side-chain in the molecule.
GO:0001501	0.00523206	skeletal system development	The process whose specific outcome is the progression of the skeleton over time, from its formation to the mature structure. The skeleton is the bony framework of the body in vertebrates (endoskeleton) or the hard outer envelope of insects (exoskeleton or dermoskeleton).
GO:0050796	0.00537431	regulation of insulin secretion	Any process that modulates the frequency, rate or extent of the regulated release of insulin.
GO:0030203	0.0054812	glycosaminoglycan metabolic process	The chemical reactions and pathways involving glycosaminoglycans, any one of a group of polysaccharides that contain amino sugars. Formerly known as mucopolysaccharides, they include hyaluronic acid and chondroitin, which provide lubrication in joints and form part of the matrix of cartilage. The three-dimensional structure of these molecules enables them to trap water, which forms a gel and give…
GO:0005976	0.00557666	polysaccharide metabolic process	The chemical reactions and pathways involving polysaccharides, a polymer of more than 20 monosaccharide residues joined by glycosidic linkages.
GO:0002328	0.00609582	pro-B cell differentiation	The process in which a precursor cell type acquires the specialized features of a pro-B cell. Pro-B cells are the earliest stage of the B cell lineage and undergo heavy chain D and J gene rearrangements, although they are not fully committed.
GO:0050730	0.00612796	regulation of peptidyl-tyrosine phosphorylation	Any process that modulates the frequency, rate or extent of the phosphorylation of peptidyl-tyrosine.
GO:0048515	0.00626468	spermatid differentiation	The process whose specific outcome is the progression of a spermatid over time, from initial commitment of the cell to a specific fate, to the fully functional differentiated cell.
GO:0045090	0.00662823	retroviral genome replication	Any process involved in the replication of a retroviral genome. Retroviruses use RNA as their nucleic acid and reverse transcriptase to copy their genome into the DNA of the host cells chromosomes.
GO:0051782	0.00673603	negative regulation of cell division	Any process that stops, prevents, or reduces the frequency, rate or extent of cell division.
GO:0030538	0.00691101	embryonic genitalia morphogenesis	The process, occurring in the embryo, by which the anatomical structures of the genitalia are generated and organized.
GO:0007171	0.00691792	activation of transmembrane receptor protein tyrosine kinase activity	Any process that initiates the activity of the inactive transmembrane receptor protein tyrosine kinase activity.
GO:0006461	0.00804244	protein complex assembly	The aggregation, arrangement and bonding together of a set of components to form a protein complex.
GO:0001508	0.00805447	regulation of action potential	Any process that modulates the frequency, rate or extent of action potential creation, propagation or termination. An action potential is a spike of membrane depolarization and repolarization that travels along the membrane of a cell.
GO:0090276	0.00876313	regulation of peptide hormone secretion	Any process that modulates the rate, frequency, or extent of the regulated release of a peptide hormone from secretory granules.
GO:0031641	0.00898042	regulation of myelination	Any process that modulates the frequency, rate or extent of the formation of a myelin sheath around nerve axons.
GO:0050731	0.00909162	positive regulation of peptidyl-tyrosine phosphorylation	Any process that activates or increases the frequency, rate or extent of the phosphorylation of peptidyl-tyrosine.
GO:0071310	0.0091654	cellular response to organic substance	Any process that results in a change in state or activity of a cell (in terms of movement, secretion, enzyme production, gene expression, etc.) as a result of an organic substance stimulus.
GO:0070206	0.0093867	protein trimerization	The formation of a protein trimer, a macromolecular structure consisting of three noncovalently associated identical or nonidentical subunits.
GO:0051607	0.00938982	defense response to virus	Reactions triggered in response to the presence of a virus that act to protect the cell or organism.
GO:0045216	0.00948033	cell-cell junction organization	A process that is carried out at the cellular level which results in the assembly, arrangement of constituent parts, or disassembly of a cell-cell junction. A cell-cell junction is a specialized region of connection between two cells.
GO:0042510	0.00977954	regulation of tyrosine phosphorylation of Stat1 protein	Any process that modulates the frequency, rate or extent of introducing a phosphate group to a tyrosine residue of a Stat1 protein.
GO:0015833	0.00992059	peptide transport	The directed movement of peptides, compounds of two or more amino acids where the alpha carboxyl group of one is bound to the alpha amino group of another, into, out of or within a cell, or between cells, by means of some agent such as a transporter or pore.
GO:0002520	0.00995891	immune system development	The process whose specific outcome is the progression of an organismal system whose objective is to provide calibrated responses by an organism to a potential internal or invasive threat, over time, from its formation to the mature structure. A system is a regularly interacting or interdependent group of organs or tissues that work together to carry out a given biological process.
genes with lower expression in domesticated pigs
GO:0007186	7.01671e-05	G-protein coupled receptor protein signaling pathway	The series of molecular signals generated as a consequence of a G-protein coupled receptor binding to its physiological ligand.
GO:0046851	0.000190523	negative regulation of bone remodeling	Any process that stops, prevents, or reduces the frequency, rate or extent of bone remodeling.
GO:0007166	0.000259456	cell surface receptor linked signaling pathway	Any series of molecular signals initiated by the binding of an extracellular ligand to a receptor on the surface of the target cell.
GO:0045110	0.000300243	intermediate filament bundle assembly	The formation of the bundles of intermediate filaments, known as tonofilaments. Intermediate filament-associated proteins (IFAPs) cross-link intermediate filaments with one another, forming a bundle or a network, and with other cell structures, including the plasma membrane. The organization of intermediate filaments and their supportive function in various cells types depends in large part on th…
GO:0046850	0.000314167	regulation of bone remodeling	Any process that modulates the frequency, rate or extent of bone remodeling, the processes of bone formation and resorption that combine to maintain skeletal integrity.
GO:0032147	0.000710844	activation of protein kinase activity	Any process that initiates the activity of an inactive protein kinase.
GO:0045103	0.000730212	intermediate filament-based process	Any cellular process that depends upon or alters the intermediate filament cytoskeleton, that part of the cytoskeleton comprising intermediate filaments and their associated proteins.
GO:0045104	0.000730212	intermediate filament cytoskeleton organization	A process that is carried out at the cellular level which results in the assembly, arrangement of constituent parts, or disassembly of cytoskeletal structures comprising intermediate filaments and their associated proteins.
GO:0022602	0.00204253	ovulation cycle process	A process involved in the sexual cycle seen in females, often with physiologic changes in the endometrium that recur at regular intervals during the reproductive years.
GO:0007165	0.00205648	signal transduction	The cellular process in which a signal is conveyed to trigger a change in the activity or state of a cell. Signal transduction begins with reception of a signal, e.g. a ligand binding to a receptor or receptor activation by a stimulus such as light, and ends with regulation of a downstream cellular process, e.g. regulation of transcription or regulation of a metabolic process. Signal transduction…
GO:0055114	0.00224569	oxidation-reduction process	A metabolic process that results in the removal or addition of one or more electrons to or from a substance, with or without the concomitant removal or addition of a proton or protons.
GO:0038032	0.00252512	NA	NA
GO:0008585	0.00255072	female gonad development	The process whose specific outcome is the progression of the female gonad over time, from its formation to the mature structure.
GO:0045860	0.00279914	positive regulation of protein kinase activity	Any process that activates or increases the frequency, rate or extent of protein kinase activity.
GO:0048771	0.00291272	tissue remodeling	The reorganization or renovation of existing tissues. This process can either change the characteristics of a tissue such as in blood vessel remodeling, or result in the dynamic equilibrium of a tissue such as in bone remodeling.
GO:0045124	0.00295461	regulation of bone resorption	Any process that modulates the frequency, rate or extent of bone tissue loss (resorption).
GO:0042698	0.00311888	ovulation cycle	The type of sexual cycle seen in females, often with physiologic changes in the endometrium that recur at regular intervals during the reproductive years.
GO:0023021	0.00330409	termination of signal transduction	The signaling process in which signal transduction is brought to an end rather than being reversibly modulated.
GO:0034695	0.00360134	response to prostaglandin E stimulus	Any process that results in a change in state or activity of a cell or an organism (in terms of movement, secretion, enzyme production, gene expression, etc.) as a result of a prostagladin E stimulus.
GO:0016310	0.00402445	phosphorylation	The process of introducing a phosphate group into a molecule, usually with the formation of a phosphoric ester, a phosphoric anhydride or a phosphoric amide.
GO:0043129	0.00421448	surfactant homeostasis	Any process involved in the maintenance of a steady-state level of the surface-active lipoprotein mixture which coats the alveoli.
GO:0033674	0.00429617	positive regulation of kinase activity	Any process that activates or increases the frequency, rate or extent of kinase activity, the catalysis of the transfer of a phosphate group, usually from ATP, to a substrate molecule.
GO:0045779	0.00444497	negative regulation of bone resorption	Any process that stops, prevents, or reduces the frequency, rate or extent of bone resorption.
GO:0046545	0.00481536	development of primary female sexual characteristics	The process whose specific outcome is the progression of the primary female sexual characteristics over time, from their formation to the mature structure. The primary female sexual characteristics are the ovaries, and they develop in response to sex hormone secretion.
GO:0042415	0.00516918	norepinephrine metabolic process	The chemical reactions and pathways involving norepinephrine, a hormone secreted by the adrenal medulla, and a neurotransmitter in the sympathetic peripheral nervous system and in some tracts in the central nervous system. It is also the demethylated biosynthetic precursor of epinephrine.
GO:0043405	0.00524597	regulation of MAP kinase activity	Any process that modulates the frequency, rate or extent of MAP kinase activity.
GO:0051347	0.00575226	positive regulation of transferase activity	Any process that activates or increases the frequency, rate or extent of transferase activity, the catalysis of the transfer of a group, e.g. a methyl group, glycosyl group, acyl group, phosphorus-containing, or other groups, from a donor compound to an acceptor.
GO:0008406	0.00590067	gonad development	The process whose specific outcome is the progression of the gonad over time, from its formation to the mature structure. The gonad is an animal organ that produces gametes; in some species it also produces hormones.
GO:0043406	0.00616659	positive regulation of MAP kinase activity	Any process that activates or increases the frequency, rate or extent of MAP kinase activity.
GO:0007269	0.00654403	neurotransmitter secretion	The regulated release of neurotransmitter into the synaptic cleft. A neurotransmitter is any of a group of substances that are released on excitation from the axon terminal of a presynaptic neuron of the central or peripheral nervous system and travel across the synaptic cleft to either excite or inhibit the target cell. Among the many substances that have the properties of a neurotransmitter are…
GO:0046849	0.00710447	bone remodeling	The continuous turnover of bone matrix and mineral that involves first, an increase in resorption (osteoclastic activity) and later, reactive bone formation (osteoblastic activity). The process of bone remodeling takes place in the adult skeleton at discrete foci. The process ensures the mechanical integrity of the skeleton throughout life and plays an important role in calcium homeostasis. An im…
GO:0007205	0.00755941	activation of protein kinase C activity by G-protein coupled receptor protein signaling pathway	The initiation of the activity of the inactive enzyme protein kinase C as the result of a series of molecular signals generated as a consequence of a G-protein coupled receptor binding to its physiological ligand.
GO:0008637	0.00757521	apoptotic mitochondrial changes	The morphological and physiological alterations undergone by mitochondria during apoptosis.
GO:0008277	0.00776792	regulation of G-protein coupled receptor protein signaling pathway	Any process that modulates the frequency, rate or extent of G-protein coupled receptor protein signaling pathway activity.
GO:0043620	0.00776989	regulation of DNA-dependent transcription in response to stress	Modulation of the frequency, rate or extent of transcription from a DNA template as a result of a stimulus indicating the organism is under stress. The stress is usually, but not necessarily, exogenous (e.g. temperature, humidity, ionizing radiation).
GO:0061039	0.00922116	ovum-producing ovary development	The process whose specific outcome is the progression of an ovary that produces an ovum over time, from its formation to the mature structure.
GO:0006468	0.00925719	protein phosphorylation	The process of introducing a phosphate group on to a protein.
GO:0031960	0.0095699	response to corticosteroid stimulus	Any process that results in a change in state or activity of a cell or an organism (in terms of movement, secretion, enzyme production, gene expression, etc.) as a result of a corticosteroid hormone stimulus. A corticosteroid is a steroid hormone that is produced in the adrenal cortex. Corticosteroids are involved in a wide range of physiologic systems such as stress response, immune response and…
GO:0051384	0.0095699	response to glucocorticoid stimulus	Any process that results in a change in state or activity of a cell or an organism (in terms of movement, secretion, enzyme production, gene expression, etc.) as a result of a glucocorticoid stimulus. Glucocorticoids are hormonal C21 corticosteroids synthesized from cholesterol with the ability to bind with the cortisol receptor and trigger similar effects. Glucocorticoids act primarily on carboh…
all DE genes
GO:0008150	7.38553e-05	biological_process	Any process specifically pertinent to the functioning of integrated living units: cells, tissues, organs, and organisms. A process is a collection of molecular events with a defined beginning and end.
GO:0007166	0.000191106	cell surface receptor linked signaling pathway	Any series of molecular signals initiated by the binding of an extracellular ligand to a receptor on the surface of the target cell.
GO:0032147	0.000202047	activation of protein kinase activity	Any process that initiates the activity of an inactive protein kinase.
GO:0071230	0.000247132	cellular response to amino acid stimulus	Any process that results in a change in state or activity of a cell (in terms of movement, secretion, enzyme production, gene expression, etc.) as a result of an amino acid stimulus. An amino acid is a carboxylic acids containing one or more amino groups.
GO:0007155	0.000254953	cell adhesion	The attachment of a cell, either to another cell or to an underlying substrate such as the extracellular matrix, via cell adhesion molecules.
GO:0006629	0.000309263	lipid metabolic process	The chemical reactions and pathways involving lipids, compounds soluble in an organic solvent but not, or sparingly, in an aqueous solvent. Includes fatty acids; neutral fats, other fatty-acid esters, and soaps; long-chain (fatty) alcohols and waxes; sphingoids and other long-chain bases; glycolipids, phospholipids and sphingolipids; and carotenes, polyprenols, sterols, terpenes and other isopren…
GO:0055114	0.000331664	oxidation-reduction process	A metabolic process that results in the removal or addition of one or more electrons to or from a substance, with or without the concomitant removal or addition of a proton or protons.
GO:0071229	0.000430418	cellular response to acid	Any process that results in a change in state or activity of a cell (in terms of movement, secretion, enzyme production, gene expression, etc.) as a result of an acid stimulus.
GO:0018149	0.000487632	peptide cross-linking	The formation of a covalent cross-link between or within protein chains.
GO:0007186	0.00061051	G-protein coupled receptor protein signaling pathway	The series of molecular signals generated as a consequence of a G-protein coupled receptor binding to its physiological ligand.
GO:0045071	0.000673519	negative regulation of viral genome replication	Any process that stops, prevents, or reduces the frequency, rate or extent of viral genome replication.
GO:0048525	0.000673519	negative regulation of viral reproduction	Any process that stops, prevents, or reduces the frequency, rate or extent of the viral life cycle, the set of processes by which a virus reproduces and spreads among hosts.
GO:0043200	0.000726455	response to amino acid stimulus	Any process that results in a change in state or activity of a cell or an organism (in terms of movement, secretion, enzyme production, gene expression, etc.) as a result of an amino acid stimulus. An amino acid is a carboxylic acids containing one or more amino groups.
GO:0043129	0.00082102	surfactant homeostasis	Any process involved in the maintenance of a steady-state level of the surface-active lipoprotein mixture which coats the alveoli.
GO:0045069	0.000835636	regulation of viral genome replication	Any process that modulates the frequency, rate or extent of viral genome replication.
GO:0046850	0.000870053	regulation of bone remodeling	Any process that modulates the frequency, rate or extent of bone remodeling, the processes of bone formation and resorption that combine to maintain skeletal integrity.
GO:0050730	0.00106336	regulation of peptidyl-tyrosine phosphorylation	Any process that modulates the frequency, rate or extent of the phosphorylation of peptidyl-tyrosine.
GO:0006720	0.00112786	isoprenoid metabolic process	The chemical reactions and pathways involving isoprenoid compounds, isoprene (2-methylbuta-1,3-diene) or compounds containing or derived from linked isoprene (3-methyl-2-butenylene) residues.
GO:0032502	0.00121172	developmental process	A biological process whose specific outcome is the progression of an integrated living unit: an anatomical structure (which may be a subcellular structure, cell, tissue, or organ), or organism over time from an initial condition to a later condition.
GO:0030198	0.00125885	extracellular matrix organization	A process that is carried out at the cellular level which results in the assembly, arrangement of constituent parts, or disassembly of an extracellular matrix.
GO:0045110	0.00128846	intermediate filament bundle assembly	The formation of the bundles of intermediate filaments, known as tonofilaments. Intermediate filament-associated proteins (IFAPs) cross-link intermediate filaments with one another, forming a bundle or a network, and with other cell structures, including the plasma membrane. The organization of intermediate filaments and their supportive function in various cells types depends in large part on th…
GO:0045860	0.00129423	positive regulation of protein kinase activity	Any process that activates or increases the frequency, rate or extent of protein kinase activity.
GO:0050877	0.00135097	neurological system process	A organ system process carried out by any of the organs or tissues of neurological system.
GO:0043406	0.00173342	positive regulation of MAP kinase activity	Any process that activates or increases the frequency, rate or extent of MAP kinase activity.
GO:0030073	0.00183753	insulin secretion	The regulated release of proinsulin from secretory granules (B granules) in the B cells of the pancreas; accompanied by cleavage of proinsulin to form mature insulin.
GO:0048856	0.00214182	anatomical structure development	The biological process whose specific outcome is the progression of an anatomical structure from an initial condition to its mature state. This process begins with the formation of the structure and ends with the mature structure, whatever form that may be including its natural destruction. An anatomical structure is any biological entity that occupies space and is distinguished from its surround…
GO:0007275	0.00214935	multicellular organismal development	The biological process whose specific outcome is the progression of a multicellular organism over time from an initial condition (e.g. a zygote or a young adult) to a later condition (e.g. a multicellular animal or an aged adult).
GO:0008299	0.00257683	isoprenoid biosynthetic process	The chemical reactions and pathways resulting in the formation of any isoprenoid compound, isoprene (2-methylbuta-1,3-diene) or compounds containing or derived from linked isoprene (3-methyl-2-butenylene) residues.
GO:0033674	0.00263579	positive regulation of kinase activity	Any process that activates or increases the frequency, rate or extent of kinase activity, the catalysis of the transfer of a phosphate group, usually from ATP, to a substrate molecule.
GO:0043405	0.00265762	regulation of MAP kinase activity	Any process that modulates the frequency, rate or extent of MAP kinase activity.
GO:0050731	0.00280394	positive regulation of peptidyl-tyrosine phosphorylation	Any process that activates or increases the frequency, rate or extent of the phosphorylation of peptidyl-tyrosine.
GO:0015669	0.00291768	gas transport	The directed movement of substances that are gaseous in normal living conditions into, out of or within a cell, or between cells, by means of some agent such as a transporter or pore.
GO:0046851	0.00311382	negative regulation of bone remodeling	Any process that stops, prevents, or reduces the frequency, rate or extent of bone remodeling.
GO:0060658	0.0031331	nipple morphogenesis	The process in which the nipple is generated and organized.
GO:0060448	0.00313353	dichotomous subdivision of terminal units involved in lung branching	The process in which a lung bud bifurcates.
GO:0019060	0.00313584	intracellular transport of viral proteins in host cell	The directed movement of viral proteins within the host cell.
GO:0019695	0.00313792	choline metabolic process	The chemical reactions and pathways involving choline (2-hydroxyethyltrimethylammonium), an amino alcohol that occurs widely in living organisms as a constituent of certain types of phospholipids and in the neurotransmitter acetylcholine.
GO:0000187	0.00313891	activation of MAPK activity	The initiation of the activity of the inactive enzyme MAP kinase by phosphorylation by a MAPKK.
GO:0031571	0.0032496	mitotic cell cycle G1/S transition DNA damage checkpoint	A mitotic G1/S transition checkpoint that blocks entry into S phase in response to DNA damage.
GO:0050896	0.00348145	response to stimulus	Any process that results in a change in state or activity of a cell or an organism (in terms of movement, secretion, enzyme production, gene expression, etc.) as a result of a stimulus. The process begins with detection of the stimulus and ends with a change in state or activity or the cell or organism.
GO:0001101	0.00353163	response to acid	Any process that results in a change in state or activity of a cell or an organism (in terms of movement, secretion, enzyme production, gene expression, etc.) as a result of an acid stimulus.
GO:0032237	0.00366443	activation of store-operated calcium channel activity	A process that initiates the activity of an inactive store-operated calcium channel.
GO:0071902	0.00367265	positive regulation of protein serine/threonine kinase activity	Any process that increases the rate, frequency, or extent of protein serine/threonine kinase activity.
GO:0006695	0.00367438	cholesterol biosynthetic process	The chemical reactions and pathways resulting in the formation of cholesterol, cholest-5-en-3 beta-ol, the principal sterol of vertebrates and the precursor of many steroids, including bile acids and steroid hormones.
GO:0022414	0.00392077	reproductive process	A biological process that directly contributes to the process of producing new individuals by one or two organisms. The new individuals inherit some proportion of their genetic material from the parent or parents.
GO:0051347	0.00393858	positive regulation of transferase activity	Any process that activates or increases the frequency, rate or extent of transferase activity, the catalysis of the transfer of a group, e.g. a methyl group, glycosyl group, acyl group, phosphorus-containing, or other groups, from a donor compound to an acceptor.
GO:0045124	0.00399302	regulation of bone resorption	Any process that modulates the frequency, rate or extent of bone tissue loss (resorption).
GO:0048625	0.00399838	myoblast cell fate commitment	The process in which the developmental fate of a cell becomes restricted such that it will develop into a myoblast cell. A myoblast is a mononucleate cell type that, by fusion with other myoblasts, gives rise to the myotubes that eventually develop into skeletal muscle fibers.
GO:0007528	0.00407856	neuromuscular junction development	The process whose specific outcome is the progression of the neuromuscular junction over time, from its formation to the mature structure.
GO:0044255	0.00417072	cellular lipid metabolic process	The chemical reactions and pathways involving lipids, as carried out by individual cells.
GO:0000003	0.00457325	reproduction	The production by an organism of new individuals that contain some portion of their genetic material inherited from that organism.
GO:0048513	0.00472487	organ development	Development of a tissue or tissues that work together to perform a specific function or functions. Development pertains to the process whose specific outcome is the progression of a structure over time, from its formation to the mature structure. Organs are commonly observed as visibly distinct structures, but may also exist as loosely associated clusters of cells that work together to perform a …
GO:0001932	0.00506359	regulation of protein phosphorylation	Any process that modulates the frequency, rate or extent of addition of phosphate groups into an amino acid in a protein.
GO:0035590	0.00512374	purinergic nucleotide receptor signaling pathway	The series of molecular signals generated as a consequence of a receptor binding to an extracellular purine nucleotide to initiate a change in cell activity.
GO:0010033	0.00524885	response to organic substance	Any process that results in a change in state or activity of a cell or an organism (in terms of movement, secretion, enzyme production, gene expression, etc.) as a result of an organic substance stimulus.
GO:0001934	0.00527405	positive regulation of protein phosphorylation	Any process that activates or increases the frequency, rate or extent of addition of phosphate groups to amino acids within a protein.
GO:0033280	0.0055142	response to vitamin D	Any process that results in a change in state or activity of a cell or an organism (in terms of movement, secretion, enzyme production, gene expression, etc.) as a result of a vitamin D stimulus.
GO:0045103	0.00558825	intermediate filament-based process	Any cellular process that depends upon or alters the intermediate filament cytoskeleton, that part of the cytoskeleton comprising intermediate filaments and their associated proteins.
GO:0045104	0.00558825	intermediate filament cytoskeleton organization	A process that is carried out at the cellular level which results in the assembly, arrangement of constituent parts, or disassembly of cytoskeletal structures comprising intermediate filaments and their associated proteins.
GO:0009607	0.00611737	response to biotic stimulus	Any process that results in a change in state or activity of a cell or an organism (in terms of movement, secretion, enzyme production, gene expression, etc.) as a result of a biotic stimulus, a stimulus caused or produced by a living organism.
GO:0030072	0.00625576	peptide hormone secretion	The regulated release of a peptide hormone from a cell or organ.
GO:0006955	0.0064989	immune response	Any immune system process that functions in the calibrated response of an organism to a potential internal or invasive threat.
GO:0007165	0.00665122	signal transduction	The cellular process in which a signal is conveyed to trigger a change in the activity or state of a cell. Signal transduction begins with reception of a signal, e.g. a ligand binding to a receptor or receptor activation by a stimulus such as light, and ends with regulation of a downstream cellular process, e.g. regulation of transcription or regulation of a metabolic process. Signal transduction…
GO:2000107	0.00681852	negative regulation of leukocyte apoptosis	Any process that stops, prevents, or reduces the frequency, rate or extent of leukocyte apoptosis.
GO:0016126	0.00683826	sterol biosynthetic process	The chemical reactions and pathways resulting in the formation of sterols, steroids with one or more hydroxyl groups and a hydrocarbon side-chain in the molecule.
GO:0042692	0.00686584	muscle cell differentiation	The process in which a relatively unspecialized cell acquires specialized features of a muscle cell.
GO:0007600	0.00692133	sensory perception	The series of events required for an organism to receive a sensory stimulus, convert it to a molecular signal, and recognize and characterize the signal. This is a neurological process.
GO:0045091	0.00697476	regulation of retroviral genome replication	Any process that modulates the frequency, rate or extent of retroviral genome replication.
GO:0015833	0.00738348	peptide transport	The directed movement of peptides, compounds of two or more amino acids where the alpha carboxyl group of one is bound to the alpha amino group of another, into, out of or within a cell, or between cells, by means of some agent such as a transporter or pore.
GO:0002678	0.00749133	positive regulation of chronic inflammatory response	Any process that activates or increases the frequency, rate, or extent of a chronic inflammatory response.
GO:0002790	0.00756936	peptide secretion	The controlled release of a peptide from a cell or group of cells.
GO:0045859	0.00761331	regulation of protein kinase activity	Any process that modulates the frequency, rate or extent of protein kinase activity.
GO:0005976	0.0078564	polysaccharide metabolic process	The chemical reactions and pathways involving polysaccharides, a polymer of more than 20 monosaccharide residues joined by glycosidic linkages.
GO:0002544	0.0084921	chronic inflammatory response	Inflammation of prolonged duration (weeks or months) in which active inflammation, tissue destruction, and attempts at repair are proceeding simultaneously. Although it may follow acute inflammation, chronic inflammation frequently begins insidiously, as a low-grade, smoldering, often asymptomatic response.
GO:0032060	0.00853408	bleb assembly	The assembly of a bleb, a cell extension characterized by rapid formation, rounded shape, and scarcity of organelles within the protrusions.
GO:0007154	0.00871035	cell communication	Any process that mediates interactions between a cell and its surroundings. Encompasses interactions such as signaling or attachment between one cell and another cell, between a cell and an extracellular matrix, or between a cell and any other aspect of its environment.
GO:0030279	0.00901425	negative regulation of ossification	Any process that stops, prevents, or reduces the frequency, rate or extent of bone formation.
GO:0050913	0.00902189	sensory perception of bitter taste	The series of events required to receive a bitter taste stimulus, convert it to a molecular signal, and recognize and characterize the signal. This is a neurological process.
GO:0018108	0.0090252	peptidyl-tyrosine phosphorylation	The phosphorylation of peptidyl-tyrosine to form peptidyl-O4'-phospho-L-tyrosine.
GO:0061014	0.00903569	positive regulation of mRNA catabolic process	Any process that increases the rate, frequency, or extent of a mRNA catabolic process, the chemical reactions and pathways resulting in the breakdown of RNA, ribonucleic acid, one of the two main type of nucleic acid, consisting of a long, unbranched macromolecule formed from ribonucleotides joined in 3',5'-phosphodiester linkage.
GO:0032020	0.00905828	ISG15-protein conjugation	The covalent addition to a protein of ISG15, a ubiquitin-like protein.
GO:0015671	0.00908945	oxygen transport	The directed movement of oxygen (O2) into, out of or within a cell, or between cells, by means of some agent such as a transporter or pore.
GO:0003402	0.00915021	planar cell polarity pathway involved in axis elongation	The series of molecular signals initiated by binding of a Wnt protein to a receptor on the surface of the target cell where activated receptors signal to modulate cytoskeletal elements and control cell polarity that contributes to axis elongation.
GO:0060028	0.00915021	convergent extension involved in axis elongation	The morphogenetic process in which an epithelium narrows along one axis and lengthens in a perpendicular axis contributing to the lengthening of the axis of an organism.
GO:0008637	0.00916936	apoptotic mitochondrial changes	The morphological and physiological alterations undergone by mitochondria during apoptosis.
GO:0006266	0.00951443	DNA ligation	The re-formation of a broken phosphodiester bond in the DNA backbone, carried out by DNA ligase.
GO:0042511	0.0095913	positive regulation of tyrosine phosphorylation of Stat1 protein	Any process that activates or increases the frequency, rate or extent of the introduction of a phosphate group to a tyrosine residue of a Stat1 protein.

## Sheet: Rabbit_nominal
genes with higher expression in domesticated rabbits
category	over_represented_pvalue	GO term	GO description
GO:0007342	0.000707772	fusion of sperm to egg plasma membrane	The binding and fusion of a sperm, having penetrated the zona pellucida, with the plasma membrane of the oocyte. Binding occurs at the posterior (post-acrosomal) region of the sperm head.
GO:0015840	0.000707787	urea transport	The directed movement of urea into, out of or within the cell. Urea is the water-soluble compound H2N-CO-NH2.
GO:0045026	0.00140108	plasma membrane fusion	The joining of two or more lipid bilayer membranes that surround a cell.
GO:0060157	0.00140109	urinary bladder development	The process whose specific outcome is the progression of the urinary bladder over time, from its formation to the mature structure. The urinary bladder is an elastic, muscular sac situated in the anterior part of the pelvic cavity in which urine collects before excretion.
GO:0009888	0.00164781	tissue development	The process whose specific outcome is the progression of a tissue over time, from its formation to the mature structure.
GO:0060429	0.00274241	epithelium development	The process whose specific outcome is the progression of an epithelium over time, from its formation to the mature structure. An epithelium is a tissue that covers the internal or external surfaces of an anatomical structure.
GO:0045785	0.0030914	positive regulation of cell adhesion	Any process that activates or increases the frequency, rate or extent of cell adhesion.
GO:0051354	0.00343154	negative regulation of oxidoreductase activity	Any process that stops or reduces the rate of oxidoreductase activity, the catalysis of an oxidation-reduction (redox) reaction, a reversible chemical reaction in which the oxidation state of an atom or atoms within a molecule is altered.
GO:0003272	0.00343157	endocardial cushion formation	The developmental process pertaining to the initial formation of an endocardial cushion. The endocardial cushion is a specialized region of mesenchymal cells that will give rise to the heart septa and valves.
GO:0048484	0.00343159	enteric nervous system development	The process whose specific outcome is the progression of the enteric nervous system over time, from its formation to the mature structure. The enteric nervous system is composed of two ganglionated neural plexuses in the gut wall which form one of the three major divisions of the autonomic nervous system. The enteric nervous system innervates the gastrointestinal tract, the pancreas, and the gall…
GO:0030198	0.00437239	extracellular matrix organization	A process that is carried out at the cellular level which results in the assembly, arrangement of constituent parts, or disassembly of an extracellular matrix.
GO:0003203	0.00627585	endocardial cushion morphogenesis	The process in which the anatomical structure of the endocardial cushion is generated and organized. The endocardial cushion is a specialized region of mesenchymal cells that will give rise to the heart septa and valves.
GO:0048839	0.00929686	inner ear development	The process whose specific outcome is the progression of the inner ear over time, from its formation to the mature structure.
GO:0003197	0.00988244	endocardial cushion development	The progression of a cardiac cushion over time, from its initial formation to the mature structure. The endocardial cushion is a specialized region of mesenchymal cells that will give rise to the heart septa and valves.
genes with lower expression in domesticated rabbits
GO:0006412	5.62119e-22	translation	The cellular metabolic process in which a protein is formed, using the sequence of a mature mRNA molecule to specify the sequence of amino acids in a polypeptide chain. Translation is mediated by the ribosome, and begins with the formation of a ternary complex between aminoacylated initiator methionine tRNA, GTP, and initiation factor 2, which subsequently associates with the small subunit of the…
GO:0019538	1.26691e-07	protein metabolic process	The chemical reactions and pathways involving a specific protein, rather than of proteins in general. Includes protein modification.
GO:0044267	2.87809e-07	cellular protein metabolic process	The chemical reactions and pathways involving a specific protein, rather than of proteins in general, occurring at the level of an individual cell. Includes protein modification.
GO:0034645	2.70401e-05	cellular macromolecule biosynthetic process	The chemical reactions and pathways resulting in the formation of a macromolecule, any molecule of high relative molecular mass, the structure of which essentially comprises the multiple repetition of units derived, actually or conceptually, from molecules of low relative molecular mass, carried out by individual cells.
GO:0009059	3.09081e-05	macromolecule biosynthetic process	The chemical reactions and pathways resulting in the formation of a macromolecule, any molecule of high relative molecular mass, the structure of which essentially comprises the multiple repetition of units derived, actually or conceptually, from molecules of low relative molecular mass.
GO:0010467	8.8762e-05	gene expression	The process in which a gene's sequence is converted into a mature gene product or products (proteins or RNA). This includes the production of an RNA transcript as well as any processing to produce a mature RNA product or an mRNA (for protein-coding genes) and the translation of that mRNA into protein. Some protein processing events may be included when they are required to form an active form of …
GO:0044249	9.72388e-05	cellular biosynthetic process	The chemical reactions and pathways resulting in the formation of substances, carried out by individual cells.
GO:0009058	0.000145986	biosynthetic process	The chemical reactions and pathways resulting in the formation of substances; typically the energy-requiring part of metabolism in which simpler substances are transformed into more complex ones.
GO:0008152	0.000541239	metabolic process	The chemical reactions and pathways, including anabolism and catabolism, by which living organisms transform chemical substances. Metabolic processes typically transform small molecules, but also include macromolecular processes such as DNA repair and replication, and protein synthesis and degradation.
GO:0007596	0.000797752	blood coagulation	The sequential process in which the multiple coagulation factors of the blood interact, ultimately resulting in the formation of an insoluble fibrin clot; it may be divided into three stages: stage 1, the formation of intrinsic and extrinsic prothrombin converting principle; stage 2, the formation of thrombin; stage 3, the formation of stable fibrin polymers.
GO:0007599	0.000842715	hemostasis	The stopping of bleeding (loss of body fluid) or the arrest of the circulation to an organ or part.
GO:0070208	0.00169649	protein heterotrimerization	The formation of a protein heterotrimer, a macromolecular structure consisting of three noncovalently associated subunits, of which not all are identical.
GO:0071229	0.00180453	cellular response to acid	Any process that results in a change in state or activity of a cell (in terms of movement, secretion, enzyme production, gene expression, etc.) as a result of an acid stimulus.
GO:0044237	0.00238574	cellular metabolic process	The chemical reactions and pathways by which individual cells transform chemical substances.
GO:0043589	0.00262766	skin morphogenesis	The process in which the anatomical structures of the skin are generated and organized. The skin is the external membranous integument of an animal. In vertebrates the skin generally consists of two layers, an outer nonsensitive and nonvascular epidermis (cuticle or skarfskin) composed of cells which are constantly growing and multiplying in the deeper, and being thrown off in the superficial lay…
GO:0050878	0.00265297	regulation of body fluid levels	Any process that modulates the levels of body fluids.
GO:0001101	0.00424751	response to acid	Any process that results in a change in state or activity of a cell or an organism (in terms of movement, secretion, enzyme production, gene expression, etc.) as a result of an acid stimulus.
GO:0042060	0.0062225	wound healing	The series of events that restore integrity to a damaged tissue, following an injury.
GO:0030199	0.00745993	collagen fibril organization	Any process that determines the size and arrangement of collagen fibrils within an extracellular matrix.
GO:0007520	0.00913399	myoblast fusion	A process in which non-proliferating myoblasts fuse to existing fibers or to myotubes to form new fibers. A myoblast is a mononucleate cell type that, by fusion with other myoblasts, gives rise to the myotubes that eventually develop into skeletal muscle fibers.
all DE genes
GO:0006412	3.90438e-13	translation	The cellular metabolic process in which a protein is formed, using the sequence of a mature mRNA molecule to specify the sequence of amino acids in a polypeptide chain. Translation is mediated by the ribosome, and begins with the formation of a ternary complex between aminoacylated initiator methionine tRNA, GTP, and initiation factor 2, which subsequently associates with the small subunit of the…
GO:0070208	0.00015482	protein heterotrimerization	The formation of a protein heterotrimer, a macromolecular structure consisting of three noncovalently associated subunits, of which not all are identical.
GO:0071229	0.000346679	cellular response to acid	Any process that results in a change in state or activity of a cell (in terms of movement, secretion, enzyme production, gene expression, etc.) as a result of an acid stimulus.
GO:0019538	0.000373103	protein metabolic process	The chemical reactions and pathways involving a specific protein, rather than of proteins in general. Includes protein modification.
GO:0030198	0.000609086	extracellular matrix organization	A process that is carried out at the cellular level which results in the assembly, arrangement of constituent parts, or disassembly of an extracellular matrix.
GO:0030199	0.000682636	collagen fibril organization	Any process that determines the size and arrangement of collagen fibrils within an extracellular matrix.
GO:0001101	0.00128806	response to acid	Any process that results in a change in state or activity of a cell or an organism (in terms of movement, secretion, enzyme production, gene expression, etc.) as a result of an acid stimulus.
GO:0055114	0.00149569	oxidation-reduction process	A metabolic process that results in the removal or addition of one or more electrons to or from a substance, with or without the concomitant removal or addition of a proton or protons.
GO:0060020	0.00154648	Bergmann glial cell differentiation	The process in which neuroepithelial cells of the neural tube give rise to Brgmann glial cells, specialized bipotential progenitors cells of the cerebellum. Differentiation includes the processes involved in commitment of a cell to a specific fate.
GO:0044267	0.0024778	cellular protein metabolic process	The chemical reactions and pathways involving a specific protein, rather than of proteins in general, occurring at the level of an individual cell. Includes protein modification.
GO:0007342	0.00479765	fusion of sperm to egg plasma membrane	The binding and fusion of a sperm, having penetrated the zona pellucida, with the plasma membrane of the oocyte. Binding occurs at the posterior (post-acrosomal) region of the sperm head.
GO:0018149	0.00481061	peptide cross-linking	The formation of a covalent cross-link between or within protein chains.
GO:0007605	0.00566094	sensory perception of sound	The series of events required for an organism to receive an auditory stimulus, convert it to a molecular signal, and recognize and characterize the signal. Sonic stimuli are detected in the form of vibrations and are processed to form a sound.
GO:0042060	0.00582862	wound healing	The series of events that restore integrity to a damaged tissue, following an injury.
GO:0070206	0.0060893	protein trimerization	The formation of a protein trimer, a macromolecular structure consisting of three noncovalently associated identical or nonidentical subunits.
GO:0015840	0.00749408	urea transport	The directed movement of urea into, out of or within the cell. Urea is the water-soluble compound H2N-CO-NH2.
GO:0005975	0.00756434	carbohydrate metabolic process	The chemical reactions and pathways involving carbohydrates, any of a group of organic compounds based of the general formula Cx(H2O)y. Includes the formation of carbohydrate derivatives by the addition of a carbohydrate residue to another molecule.
GO:0014015	0.00767427	positive regulation of gliogenesis	Any process that activates or increases the frequency, rate or extent of gliogenesis, the formation of mature glia.
GO:0030855	0.00793896	epithelial cell differentiation	The process in which a relatively unspecialized cell acquires specialized features of an epithelial cell, any of the cells making up an epithelium.
GO:0006207	0.00821338	'de novo' pyrimidine base biosynthetic process	The chemical reactions and pathways resulting in the formation of pyrimidine bases, 1,3-diazine, organic nitrogenous bases, beginning with the synthesis of a pyrimidine ring from simpler precursors.
GO:0043588	0.00834666	skin development	The process whose specific outcome is the progression of the skin over time, from its formation to the mature structure. The skin is the external membranous integument of an animal. In vertebrates the skin generally consists of two layers, an outer nonsensitive and nonvascular epidermis (cuticle or skarfskin) composed of cells which are constantly growing and multiplying in the deeper, and being …
GO:0014002	0.00836157	astrocyte development	The process aimed at the progression of an astrocyte over time, from initial commitment of the cell to a specific fate, to the fully functional differentiated cell. An astrocyte is the most abundant type of glial cell. Astrocytes provide support for neurons and regulate the environment in which they function.
GO:0010625	0.00859038	positive regulation of Schwann cell proliferation	Any process that increases the frequency or rate of the multiplication or reproduction of Schwann cells, resulting in the expansion of their population. Schwann cells are a type of glial cell in the peripheral nervous system.
GO:0050954	0.00882211	sensory perception of mechanical stimulus	The series of events required for an organism to receive a sensory mechanical stimulus, convert it to a molecular signal, and recognize and characterize the signal. This is a neurological process.
GO:0045026	0.00915168	plasma membrane fusion	The joining of two or more lipid bilayer membranes that surround a cell.
GO:0071230	0.00967919	cellular response to amino acid stimulus	Any process that results in a change in state or activity of a cell (in terms of movement, secretion, enzyme production, gene expression, etc.) as a result of an amino acid stimulus. An amino acid is a carboxylic acids containing one or more amino groups.
GO:0043589	0.00974889	skin morphogenesis	The process in which the anatomical structures of the skin are generated and organized. The skin is the external membranous integument of an animal. In vertebrates the skin generally consists of two layers, an outer nonsensitive and nonvascular epidermis (cuticle or skarfskin) composed of cells which are constantly growing and multiplying in the deeper, and being thrown off in the superficial lay…

## Sheet: Guineapig
genes with higher expression in domestic guinea pigs
GO:0007126	8.6434e-05	meiosis	A cell cycle process comprising the steps by which a cell progresses through the nuclear division phase of a meiotic cell cycle, the specialized nuclear and cell division in which a single diploid cell undergoes two nuclear divisions following a single round of DNA replication in order to produce four daughter cells that contain half the number of chromosomes as the diploid cell. Meiotic division…
GO:0051321	0.000125145	meiotic cell cycle	Progression through the phases of the meiotic cell cycle, in which canonically a cell replicates to produce four offspring with half the chromosomal content of the progenitor cell.
GO:0007140	0.000165381	male meiosis	A cell cycle process comprising the steps by which a cell progresses through the nuclear division phase of a meiotic cell cycle in the male germline.
GO:0007127	0.000438324	meiosis I	A cell cycle process comprising the steps by which a cell progresses through the first phase of meiosis, in which cells divide and homologous chromosomes are paired and segregated from each other, producing two daughter cells.
GO:0032787	0.000690587	monocarboxylic acid metabolic process	The chemical reactions and pathways involving monocarboxylic acids, any organic acid containing one carboxyl (COOH) group or anion (COO-).
GO:0006952	0.0013669	defense response	Reactions, triggered in response to the presence of a foreign body or the occurrence of an injury, which result in restriction of damage to the organism attacked or prevention/recovery from the infection caused by the attack.
GO:0045086	0.00142878	positive regulation of interleukin-2 biosynthetic process	Any process that activates or increases the frequency, rate or extent of the chemical reactions and pathways resulting in the formation of interleukin-2.
GO:0048010	0.0015817	vascular endothelial growth factor receptor signaling pathway	The series of molecular signals generated as a consequence of vascular endothelial growth factor receptor binding to one of its physiological ligands.
GO:0050650	0.00163329	chondroitin sulfate proteoglycan biosynthetic process	The chemical reactions and pathways resulting in the formation of chondroitin sulfate proteoglycan, any glycoprotein whose glycosaminoglycan units are chondroitin sulfate. Chondroitin sulfates are a group of 10-60 kDa glycosaminoglycans, widely distributed in cartilage and other mammalian connective tissues; the repeat units consist of beta-(1,4)-linked D-glucuronyl beta-(1,3)-N-acetyl-D-galactos…
GO:0050900	0.00165426	leukocyte migration	The movement of a leukocyte within or between different tissues and organs of the body.
GO:0007159	0.00168414	leukocyte cell-cell adhesion	The attachment of a leukocyte to another cell via adhesion molecules.
GO:0016082	0.00187186	synaptic vesicle priming	The formation of SNARE-containing complexes, bringing synaptic vesicle membrane and plasma membranes into close proximity and thereby facilitating membrane fusion.
GO:0006302	0.00202899	double-strand break repair	The repair of double-strand breaks in DNA via homologous and nonhomologous mechanisms to reform a continuous DNA helix.
GO:0051607	0.00245951	defense response to virus	Reactions triggered in response to the presence of a virus that act to protect the cell or organism.
GO:0007129	0.0024958	synapsis	The cell cycle process in which the side by side pairing and physical juxtaposition of homologous chromosomes is created at the metaphase plate.
GO:0001960	0.00304248	negative regulation of cytokine-mediated signaling pathway	Any process that stops, prevents, or reduces the frequency, rate or extent of the cytokine mediated signaling pathway.
GO:0034587	0.00307489	piRNA metabolic process	The chemical reactions and pathways involving piRNAs, Piwi-associated RNAs, a class of 24- to 30-nucleotide RNA derived from repeat or complex DNA sequence elements and processed by a Dicer-independent mechanism.
GO:0002246	0.00312158	wound healing involved in inflammatory response	The series of events that restore integrity to damaged tissue that contribute to an inflammatory response.
GO:0034097	0.00375087	response to cytokine stimulus	A change in state or activity of a cell or an organism (in terms of movement, secretion, enzyme production, gene expression, etc.) as a result of a cytokine stimulus.
GO:0002376	0.0046254	immune system process	Any process involved in the development or functioning of the immune system, an organismal system for calibrated responses to potential internal or invasive threats.
GO:0010575	0.00465175	positive regulation vascular endothelial growth factor production	Any process that increases or activates the frequency, rate, or extent of production of vascular endothelial growth factor.
GO:0001523	0.00477731	retinoid metabolic process	The chemical reactions and pathways involving retinoids, any member of a class of isoprenoids that contain or are derived from four prenyl groups linked head-to-tail. Retinoids include retinol and retinal and structurally similar natural derivatives or synthetic compounds, but need not have vitamin A activity.
GO:0030206	0.00489682	chondroitin sulfate biosynthetic process	The chemical reactions and pathways resulting in the formation of chondroitin sulfate, any member of a group of 10-60 kDa glycosaminoglycans, widely distributed in cartilage and other mammalian connective tissues, the repeat units of which consist of beta-(1,4)-linked D-glucuronyl beta-(1,3)-N-acetyl-D-galactosamine sulfate.
GO:0019221	0.00511641	cytokine-mediated signaling pathway	Any series of molecular signals generated as a consequence of a cytokine or chemokine binding to a cell surface receptor.
GO:0030595	0.00568945	leukocyte chemotaxis	The movement of a leukocyte in response to an external stimulus.
GO:0002481	0.0059478	antigen processing and presentation of exogenous protein antigen via MHC class Ib, TAP-dependent	The process in which an antigen-presenting cell expresses a peptide antigen of exogenous origin on its cell surface in association with an MHC class Ib protein complex following intracellular transport via a TAP (transporter associated with antigen processing) pathway. The peptide is typically a fragment of a larger exogenous protein which has been degraded within the cell and is dependent on TAP…
GO:0010573	0.00624049	vascular endothelial growth factor production	The appearance of vascular endothelial growth factor production due to biosynthesis or secretion following a cellular stimulus, resulting in an increase in its intracellular or extracellular levels.
GO:0010574	0.00624049	regulation of vascular endothelial growth factor production	Any process that modulates the frequency, rate, or extent of production of vascular endothelial growth factor.
GO:0043516	0.00651007	regulation of DNA damage response, signal transduction by p53 class mediator	Any process that modulates the frequency, rate or extent of the cascade of processes induced by the cell cycle regulator phosphoprotein p53, or an equivalent protein, in response to the detection of DNA damage.
GO:0045715	0.00665331	negative regulation of low-density lipoprotein particle receptor biosynthetic process	Any process that stops, prevents, or reduces the frequency, rate or extent of the chemical reactions and pathways resulting in the formation of low-density lipoprotein particle receptors.
GO:0007155	0.00672611	cell adhesion	The attachment of a cell, either to another cell or to an underlying substrate such as the extracellular matrix, via cell adhesion molecules.
GO:0016525	0.00718143	negative regulation of angiogenesis	Any process that stops, prevents, or reduces the frequency, rate or extent of angiogenesis.
GO:0006629	0.00736189	lipid metabolic process	The chemical reactions and pathways involving lipids, compounds soluble in an organic solvent but not, or sparingly, in an aqueous solvent. Includes fatty acids; neutral fats, other fatty-acid esters, and soaps; long-chain (fatty) alcohols and waxes; sphingoids and other long-chain bases; glycolipids, phospholipids and sphingolipids; and carotenes, polyprenols, sterols, terpenes and other isopren…
GO:0071345	0.00755299	cellular response to cytokine stimulus	A change in state or activity of a cell (in terms of movement, secretion, enzyme production, gene expression, etc.) as a result of a cytokine stimulus.
GO:0072277	0.00782246	metanephric glomerular capillary formation	The process that gives rise to a metanephric glomerular capillary. This process pertains to the initial formation of a structure from unspecified parts.
GO:0002248	0.00799966	connective tissue replacement involved in inflammatory response wound healing	The series of events leading to growth of connective tissue when loss of tissues that are incapable of regeneration occurs, or when fibrinous exudate cannot be adequately cleared that contribute to an inflammatory response.
GO:0019885	0.00822433	antigen processing and presentation of endogenous peptide antigen via MHC class I	The process in which an antigen-presenting cell expresses a peptide antigen of endogenous origin on its cell surface in association with an MHC class I protein complex. The peptide antigen is typically, but not always, processed from a whole protein. Class I here refers to classical class I molecules.
GO:0001556	0.00842066	oocyte maturation	A developmental process, independent of morphogenetic (shape) change, that is required for an oocyte to attain its fully functional state. Oocyte maturation commences after reinitiation of meiosis commonly starting with germinal vesicle breakdown, and continues up to the second meiotic arrest prior to fertilization.
GO:0045351	0.00854211	type I interferon biosynthetic process	The chemical reactions and pathways resulting in the formation of any type I interferon. Type I interferons include the interferon-alpha, beta, delta, episilon, zeta, kappa, tau, and omega gene families.
GO:0051409	0.00857801	response to nitrosative stress	A change in state or activity of a cell or an organism (in terms of movement, secretion, enzyme production, gene expression, etc.) as a result of a nitrosative stress stimulus. Nitrosative stress is a state often resulting from exposure to high levels of nitric oxide (NO) or the highly reactive oxidant peroxynitrite, which is produced following interaction of NO with superoxide anions.
GO:0006958	0.00876257	complement activation, classical pathway	Any process involved in the activation of any of the steps of the classical pathway of the complement cascade which allows for the direct killing of microbes, the disposal of immune complexes, and the regulation of other immune processes.
GO:0035634	0.00908858	response to stilbenoid	A change in state or activity of a cell or an organism (in terms of movement, secretion, enzyme production, gene expression, etc.) as a result of exposure to a stilbenoid. Stilbenoids are secondary products of heartwood formation in trees that can act as phytoalexins. Stilbenoids are hydroxylated derivatives of stilbene. They belong to the family of phenylpropanoids and share most of their biosyn…
GO:0060326	0.00911594	cell chemotaxis	The directed movement of a motile cell guided by a specific chemical concentration gradient. Movement may be towards a higher concentration (positive chemotaxis) or towards a lower concentration (negative chemotaxis).
GO:0045359	0.00918645	positive regulation of interferon-beta biosynthetic process	Any process that activates or increases the frequency, rate or extent of the chemical reactions and pathways resulting in the formation of interferon-beta.
GO:0006875	0.00964429	cellular metal ion homeostasis	Any process involved in the maintenance of an internal steady state of metal ions at the level of a cell.
GO:0043383	0.00967582	negative T cell selection	The process of elimination of immature T cells which react strongly with self-antigens.
genes with lower expression in domestic guinea pigs
GO:0015669	0.000460458	gas transport	The directed movement of substances that are gaseous in normal living conditions into, out of or within a cell, or between cells, by means of some agent such as a transporter or pore.
GO:0042572	0.000800555	retinol metabolic process	The chemical reactions and pathways involving retinol, one of the three compounds that makes up vitamin A.
GO:0001523	0.000980475	retinoid metabolic process	The chemical reactions and pathways involving retinoids, any member of a class of isoprenoids that contain or are derived from four prenyl groups linked head-to-tail. Retinoids include retinol and retinal and structurally similar natural derivatives or synthetic compounds, but need not have vitamin A activity.
GO:0006776	0.00131575	vitamin A metabolic process	The chemical reactions and pathways involving any of the vitamin A compounds, retinol, retinal (retinaldehyde) and retinoic acid, all of which are derivatives of beta-carotene.
GO:0055114	0.0018599	oxidation-reduction process	A metabolic process that results in the removal or addition of one or more electrons to or from a substance, with or without the concomitant removal or addition of a proton or protons.
GO:0071421	0.00189345	manganese ion transmembrane transport	A process in which a manganese ion is transported from one side of a membrane to the other by means of some agent such as a transporter or pore.
GO:0006720	0.00267207	isoprenoid metabolic process	The chemical reactions and pathways involving isoprenoid compounds, isoprene (2-methylbuta-1,3-diene) or compounds containing or derived from linked isoprene (3-methyl-2-butenylene) residues.
GO:0070373	0.00398812	negative regulation of ERK1 and ERK2 cascade	Any process that stops, prevents, or reduces the frequency, rate or extent of signal transduction mediated by the ERK1 and ERK2 cascade.
GO:0045851	0.00418024	pH reduction	Any process that reduces the internal pH of an organism, part of an organism or a cell, measured by the concentration of the hydrogen ion.
GO:0006681	0.00435505	galactosylceramide metabolic process	The chemical reactions and pathways involving galactosylceramides, any compound formed by the replacement of the glycosidic hydroxyl group of a cyclic form of galactose by a ceramide group.
GO:0060426	0.00444453	lung vasculature development	The biological process whose specific outcome is the progression of a lung vasculature from an initial condition to its mature state. This process begins with the formation of the lung vasculature and ends with the mature structure. The lung vasculature is composed of the tubule structures that carry blood or lymph in the lungs.
GO:0046470	0.00449157	phosphatidylcholine metabolic process	The chemical reactions and pathways involving phosphatidylcholines, any of a class of glycerophospholipids in which the phosphatidyl group is esterified to the hydroxyl group of choline. They are important constituents of cell membranes.
GO:0060058	0.0063987	positive regulation of apoptosis involved in mammary gland involution	Any process that activates or increases the frequency, rate or extent of cell death by apoptosis of mammary epithelial cells during mammary gland involution.
GO:0071396	0.00649701	cellular response to lipid	A change in state or activity of a cell (in terms of movement, secretion, enzyme production, gene expression, etc.) as a result of a lipid stimulus.
GO:0015671	0.00682774	oxygen transport	The directed movement of oxygen (O2) into, out of or within a cell, or between cells, by means of some agent such as a transporter or pore.
GO:0006828	0.00727223	manganese ion transport	The directed movement of manganese (Mn) ions into, out of or within a cell, or between cells, by means of some agent such as a transporter or pore.
GO:0072593	0.00816342	reactive oxygen species metabolic process	The chemical reactions and pathways involving a reactive oxygen species, any molecules or ions formed by the incomplete one-electron reduction of oxygen. They contribute to the microbicidal activity of phagocytes, regulation of signal transduction and gene expression, and the oxidative damage to biopolymers.
GO:0034369	0.008427	plasma lipoprotein particle remodeling	The acquisition, loss or modification of a protein or lipid within a plasma lipoprotein particle, including the hydrolysis of triglyceride by hepatic lipase, with the subsequent loss of free fatty acid, and the esterification of cholesterol by phosphatidylcholine-sterol O-acyltransferase (lecithin cholesterol acyltransferase; LCAT).
GO:0006885	0.00859352	regulation of pH	Any process involved in the maintenance of an internal equilibrium of hydrogen ions, thereby modulating the internal pH, within an organism or cell.
GO:0043691	0.00864622	reverse cholesterol transport	The directed movement of peripheral cell cholesterol, cholest-5-en-3-beta-ol, towards the liver for catabolism.
GO:2000378	0.00900869	negative regulation of reactive oxygen species metabolic process	Any process that stops, prevents or reduces the frequency, rate or extent of reactive oxygen species metabolic process.
GO:0034380	0.00952044	high-density lipoprotein particle assembly	The aggregation and arrangement of proteins and lipids to form a high-density lipoprotein particle.
GO:0060534	0.00957935	trachea cartilage development	The process whose specific outcome is the progression of the tracheal cartilage over time, from its formation to the mature structure. Cartilage is a connective tissue dominated by extracellular matrix containing collagen type II and large amounts of proteoglycan, particularly chondroitin sulfate.
both directions
GO:0001523	9.41644e-07	retinoid metabolic process	The chemical reactions and pathways involving retinoids, any member of a class of isoprenoids that contain or are derived from four prenyl groups linked head-to-tail. Retinoids include retinol and retinal and structurally similar natural derivatives or synthetic compounds, but need not have vitamin A activity.
GO:0006720	3.27039e-05	isoprenoid metabolic process	The chemical reactions and pathways involving isoprenoid compounds, isoprene (2-methylbuta-1,3-diene) or compounds containing or derived from linked isoprene (3-methyl-2-butenylene) residues.
GO:0006776	3.33486e-05	vitamin A metabolic process	The chemical reactions and pathways involving any of the vitamin A compounds, retinol, retinal (retinaldehyde) and retinoic acid, all of which are derivatives of beta-carotene.
GO:0034341	0.000669747	response to interferon-gamma	A change in state or activity of a cell or an organism (in terms of movement, secretion, enzyme production, gene expression, etc.) as a result of an interferon-gamma stimulus. Interferon-gamma is also known as type II interferon.
GO:0042572	0.00114867	retinol metabolic process	The chemical reactions and pathways involving retinol, one of the three compounds that makes up vitamin A.
GO:0006084	0.00190565	acetyl-CoA metabolic process	The chemical reactions and pathways involving acetyl-CoA, a derivative of coenzyme A in which the sulfhydryl group is acetylated; it is a metabolite derived from several pathways (e.g. glycolysis, fatty acid oxidation, amino-acid catabolism) and is further metabolized by the tricarboxylic acid cycle. It is a key intermediate in lipid and terpenoid biosynthesis.
GO:0044255	0.00218042	cellular lipid metabolic process	The chemical reactions and pathways involving lipids, as carried out by individual cells.
GO:0050650	0.00318742	chondroitin sulfate proteoglycan biosynthetic process	The chemical reactions and pathways resulting in the formation of chondroitin sulfate proteoglycan, any glycoprotein whose glycosaminoglycan units are chondroitin sulfate. Chondroitin sulfates are a group of 10-60 kDa glycosaminoglycans, widely distributed in cartilage and other mammalian connective tissues; the repeat units consist of beta-(1,4)-linked D-glucuronyl beta-(1,3)-N-acetyl-D-galactos…
GO:0002922	0.00344922	positive regulation of humoral immune response	Any process that activates or increases the frequency, rate, or extent of a humoral immune response.
GO:0042573	0.00379773	retinoic acid metabolic process	The chemical reactions and pathways involving retinoic acid, one of the three components that makes up vitamin A.
GO:0002246	0.00431321	wound healing involved in inflammatory response	The series of events that restore integrity to damaged tissue that contribute to an inflammatory response.
GO:0034380	0.0043722	high-density lipoprotein particle assembly	The aggregation and arrangement of proteins and lipids to form a high-density lipoprotein particle.
GO:0015669	0.0044764	gas transport	The directed movement of substances that are gaseous in normal living conditions into, out of or within a cell, or between cells, by means of some agent such as a transporter or pore.
GO:0050748	0.00452262	negative regulation of lipoprotein metabolic process	Any process that stops, prevents, or reduces the frequency, rate or extent of the chemical reactions and pathways involving lipoproteins, any conjugated, water-soluble protein in which the nonprotein group consists of a lipid or lipids.
GO:0006629	0.00519123	lipid metabolic process	The chemical reactions and pathways involving lipids, compounds soluble in an organic solvent but not, or sparingly, in an aqueous solvent. Includes fatty acids; neutral fats, other fatty-acid esters, and soaps; long-chain (fatty) alcohols and waxes; sphingoids and other long-chain bases; glycolipids, phospholipids and sphingolipids; and carotenes, polyprenols, sterols, terpenes and other isopren…
GO:0009063	0.00563294	cellular amino acid catabolic process	The chemical reactions and pathways resulting in the breakdown of amino acids, organic acids containing one or more amino substituents.
GO:0032787	0.00571756	monocarboxylic acid metabolic process	The chemical reactions and pathways involving monocarboxylic acids, any organic acid containing one carboxyl (COOH) group or anion (COO-).
GO:0006082	0.00687801	organic acid metabolic process	The chemical reactions and pathways involving organic acids, any acidic compound containing carbon in covalent linkage.
GO:0006120	0.0072629	mitochondrial electron transport, NADH to ubiquinone	The transfer of electrons from NADH to ubiquinone that occurs during oxidative phosphorylation, mediated by the multisubunit enzyme known as complex I.
GO:0035634	0.00738008	response to stilbenoid	A change in state or activity of a cell or an organism (in terms of movement, secretion, enzyme production, gene expression, etc.) as a result of exposure to a stilbenoid. Stilbenoids are secondary products of heartwood formation in trees that can act as phytoalexins. Stilbenoids are hydroxylated derivatives of stilbene. They belong to the family of phenylpropanoids and share most of their biosyn…
GO:0015918	0.0075772	sterol transport	The directed movement of sterols into, out of or within a cell, or between cells, by means of some agent such as a transporter or pore. Sterols are steroids with one or more hydroxyl groups and a hydrocarbon side-chain in the molecule.
GO:0030301	0.0075772	cholesterol transport	The directed movement of cholesterol, cholest-5-en-3-beta-ol, into, out of or within a cell, or between cells, by means of some agent such as a transporter or pore.
GO:0070373	0.00771292	negative regulation of ERK1 and ERK2 cascade	Any process that stops, prevents, or reduces the frequency, rate or extent of signal transduction mediated by the ERK1 and ERK2 cascade.
GO:0006687	0.00779928	glycosphingolipid metabolic process	The chemical reactions and pathways involving glycosphingolipids, any compound with residues of sphingoid and at least one monosaccharide.
GO:0071421	0.00878285	manganese ion transmembrane transport	A process in which a manganese ion is transported from one side of a membrane to the other by means of some agent such as a transporter or pore.
GO:0034587	0.0090352	piRNA metabolic process	The chemical reactions and pathways involving piRNAs, Piwi-associated RNAs, a class of 24- to 30-nucleotide RNA derived from repeat or complex DNA sequence elements and processed by a Dicer-independent mechanism.
GO:0019752	0.00928691	carboxylic acid metabolic process	The chemical reactions and pathways involving carboxylic acids, any organic acid containing one or more carboxyl (COOH) groups or anions (COO-).
GO:0043691	0.00935934	reverse cholesterol transport	The directed movement of peripheral cell cholesterol, cholest-5-en-3-beta-ol, towards the liver for catabolism.

## Sheet: Rat_nominal
genes with higher expression in tame rats
category	over_represented_pvalue	GO term	GO description
GO:0050896	1.82957e-05	response to stimulus	Any process that results in a change in state or activity of a cell or an organism (in terms of movement, secretion, enzyme production, gene expression, etc.) as a result of a stimulus. The process begins with detection of the stimulus and ends with a change in state or activity or the cell or organism.
GO:0009605	2.75987e-05	response to external stimulus	Any process that results in a change in state or activity of a cell or an organism (in terms of movement, secretion, enzyme production, gene expression, etc.) as a result of an external stimulus.
GO:0006950	5.03344e-05	response to stress	Any process that results in a change in state or activity of a cell or an organism (in terms of movement, secretion, enzyme production, gene expression, etc.) as a result of a disturbance in organismal or cellular homeostasis, usually, but not necessarily, exogenous (e.g. temperature, humidity, ionizing radiation).
GO:0072229	8.14703e-05	metanephric proximal convoluted tubule development	The process whose specific outcome is the progression of the metanephric proximal convoluted tubule over time, from its formation to the mature structure. The metanephric proximal convoluted tubule is the most proximal portion of the metanephric proximal tubule and extends from the metanephric glomerular capsule to the metanephric proximal straight tubule.
GO:0001869	0.000127618	negative regulation of complement activation, lectin pathway	Any process that stops, prevents, or reduces the rate of complement activation by the lectin pathway.
GO:0042221	0.000253792	response to chemical stimulus	Any process that results in a change in state or activity of a cell or an organism (in terms of movement, secretion, enzyme production, gene expression, etc.) as a result of a chemical stimulus.
GO:0072014	0.000376174	proximal tubule development	The process whose specific outcome is the progression of the proximal tubule over time, from its formation to the mature structure. In mammals, the proximal tubule is a nephron tubule that connects Bowman's capsule to the descending thin limb of the loop of Henle. It has a brush border epithelial morphology.
GO:0030029	0.000415704	actin filament-based process	Any cellular process that depends upon or alters the actin cytoskeleton, that part of the cytoskeleton comprising actin filaments and their associated proteins.
GO:0031667	0.000511352	response to nutrient levels	Any process that results in a change in state or activity of a cell or an organism (in terms of movement, secretion, enzyme production, gene expression, etc.) as a result of a stimulus reflecting the presence, absence, or concentration of nutrients.
GO:0071320	0.000929369	cellular response to cAMP	Any process that results in a change in state or activity of a cell (in terms of movement, secretion, enzyme production, gene expression, etc.) as a result of a cAMP (cyclic AMP, adenosine 3',5'-cyclophosphate) stimulus.
GO:0000012	0.000999584	single strand break repair	The repair of single strand breaks in DNA. Repair of such breaks is mediated by the same enzyme systems as are used in base excision repair.
GO:0009991	0.00100414	response to extracellular stimulus	Any process that results in a change in state or activity of a cell or an organism (in terms of movement, secretion, enzyme production, gene expression, etc.) as a result of an extracellular stimulus.
GO:0070293	0.00104603	renal absorption	A renal system process in which water, ions, glucose and proteins are taken up from the collecting ducts, glomerulus and proximal and distal loops of the nephron.
GO:0009611	0.0011269	response to wounding	Any process that results in a change in state or activity of a cell or an organism (in terms of movement, secretion, enzyme production, gene expression, etc.) as a result of a stimulus indicating damage to the organism.
GO:0050777	0.00116246	negative regulation of immune response	Any process that stops, prevents, or reduces the frequency, rate or extent of the immune response, the immunological reaction of an organism to an immunogenic stimulus.
GO:0051248	0.00121645	negative regulation of protein metabolic process	Any process that stops, prevents, or reduces the frequency, rate or extent of chemical reactions and pathways involving a protein.
GO:0030036	0.00139822	actin cytoskeleton organization	A process that is carried out at the cellular level which results in the assembly, arrangement of constituent parts, or disassembly of cytoskeletal structures comprising actin filaments and their associated proteins.
GO:0001889	0.00155825	liver development	The process whose specific outcome is the progression of the liver over time, from its formation to the mature structure. The liver is an exocrine gland which secretes bile and functions in metabolism of protein and carbohydrate and fat, synthesizes substances involved in the clotting of the blood, synthesizes vitamin A, detoxifies poisonous substances, stores glycogen, and breaks down worn-out e…
GO:0007584	0.00175734	response to nutrient	Any process that results in a change in state or activity of a cell or an organism (in terms of movement, secretion, enzyme production, gene expression, etc.) as a result of a nutrient stimulus.
GO:0006959	0.00185876	humoral immune response	An immune response mediated through a body fluid.
GO:0001101	0.00207957	response to acid	Any process that results in a change in state or activity of a cell or an organism (in terms of movement, secretion, enzyme production, gene expression, etc.) as a result of an acid stimulus.
GO:0001867	0.00224507	complement activation, lectin pathway	Any process involved in the activation of any of the steps of the lectin pathway of the complement cascade which allows for the direct killing of microbes and the regulation of other immune processes.
GO:0045916	0.0023729	negative regulation of complement activation	Any process that stops, prevents, or reduces the frequency, rate or extent of complement activation.
GO:0030866	0.00344848	cortical actin cytoskeleton organization	A process that is carried out at the cellular level which results in the assembly, arrangement of constituent parts, or disassembly of actin-based cytoskeletal structures in the cell cortex, i.e. just beneath the plasma membrane.
GO:0009725	0.00358101	response to hormone stimulus	Any process that results in a change in state or activity of a cell or an organism (in terms of movement, secretion, enzyme production, gene expression, etc.) as a result of a hormone stimulus.
GO:0030449	0.00362644	regulation of complement activation	Any process that modulates the frequency, rate or extent of complement activation.
GO:0033273	0.00390218	response to vitamin	Any process that results in a change in state or activity of a cell or an organism (in terms of movement, secretion, enzyme production, gene expression, etc.) as a result of a vitamin stimulus.
GO:0060612	0.00406467	adipose tissue development	The process whose specific outcome is the progression of adipose tissue over time, from its formation to the mature structure. Adipose tissue is specialized tissue that is used to store fat.
GO:0014070	0.00427417	response to organic cyclic compound	Any process that results in a change in state or activity of a cell or an organism (in terms of movement, secretion, enzyme production, gene expression, etc.) as a result of an organic cyclic compound stimulus.
GO:0010634	0.00499634	positive regulation of epithelial cell migration	Any process that activates or increases the frequency, rate or extent of epithelial cell migration.
GO:0010955	0.00503953	negative regulation of protein processing	Any process that decreases the rate, frequency or extent of protein maturation by peptide bond cleavage.
GO:0071805	0.00508414	potassium ion transmembrane transport	A process in which a potassium ion is transported from one side of a membrane to the other.
GO:0010543	0.00538471	regulation of platelet activation	Any process that modulates the rate or frequency of platelet activation. Platelet activation is a series of progressive, overlapping events triggered by exposure of the platelets to subendothelial tissue.
GO:0006955	0.00571499	immune response	Any immune system process that functions in the calibrated response of an organism to a potential internal or invasive threat.
GO:0051899	0.0058273	membrane depolarization	The process in which membrane potential changes in the depolarizing direction from the resting potential, usually from negative to positive. For example, the initial depolarization during the rising phase of an action potential is in the direction from the negative resting potential towards the positive membrane potential that will be the peak of the action potential.
GO:0070887	0.00588599	cellular response to chemical stimulus	Any process that results in a change in state or activity of a cell (in terms of movement, secretion, enzyme production, gene expression, etc.) as a result of a chemical stimulus.
GO:0032782	0.00594112	bile acid secretion	The regulated release of bile acid, composed of any of a group of steroid carboxylic acids occurring in bile, by a cell or group of cells.
GO:0048878	0.00630821	chemical homeostasis	Any biological process involved in the maintenance of an internal steady state of a chemical.
GO:0051591	0.00652423	response to cAMP	Any process that results in a change in state or activity of a cell or an organism (in terms of movement, secretion, enzyme production, gene expression, etc.) as a result of a cAMP (cyclic AMP, adenosine 3',5'-cyclophosphate) stimulus.
GO:0016485	0.00653418	protein processing	Any protein maturation process achieved by the cleavage of a peptide bond or bonds within a protein. Protein maturation is the process leading to the attainment of the full functional capacity of a protein.
GO:0001676	0.00655805	long-chain fatty acid metabolic process	The chemical reactions and pathways involving long-chain fatty acids, aliphatic compounds having a terminal carboxyl group and with a chain length of C12-18.
GO:0042060	0.00715156	wound healing	The series of events that restore integrity to a damaged tissue, following an injury.
GO:0051102	0.00717988	DNA ligation involved in DNA recombination	The re-formation of a broken phosphodiester bond in the DNA backbone, carried out by DNA ligase, that contributes to DNA recombination.
GO:0042594	0.00733062	response to starvation	Any process that results in a change in state or activity of a cell or an organism (in terms of movement, secretion, enzyme production, gene expression, etc.) as a result of a starvation stimulus, deprivation of nourishment.
GO:0044403	0.00737006	symbiosis, encompassing mutualism through parasitism	An interaction between two organisms living together in more or less intimate association. The term host is usually used for the larger (macro) of the two members of a symbiosis. The smaller (micro) member is called the symbiont organism. Microscopic symbionts are often referred to as endosymbionts. The various forms of symbiosis include parasitism, in which the association is disadvantageous or …
GO:0045824	0.00743133	negative regulation of innate immune response	Any process that stops, prevents, or reduces the frequency, rate or extent of the innate immune response.
GO:0010632	0.0076627	regulation of epithelial cell migration	Any process that modulates the frequency, rate or extent of epithelial cell migration.
GO:0072207	0.00768166	metanephric epithelium development	The process whose specific outcome is the progression of an epithelium in the metanephros over time, from its formation to the mature structure. An epithelium is a tissue that covers the internal or external surfaces of an anatomical structure.
GO:0072234	0.00768166	metanephric nephron tubule development	The progression of a metanephric nephron tubule over time, from its initial formation to the mature structure. A metanephric nephron tubule is an epithelial tube that is part of the metanephric nephron, the functional part of the metanephros.
GO:0035509	0.00783011	negative regulation of myosin-light-chain-phosphatase activity	Any process that stops, prevents, or reduces the frequency, rate or extent of myosin-light-chain-phosphatase activity.
GO:0043378	0.00783011	positive regulation of CD8-positive, alpha-beta T cell differentiation	Any process that activates or increases the frequency, rate or extent of CD8-positive, alpha-beta T cell differentiation.
GO:0060100	0.00783011	positive regulation of phagocytosis, engulfment	Any process that activates or increases the frequency, rate or extent of the internalization of bacteria, immune complexes and other particulate matter or of an apoptotic cell by phagocytosis.
GO:0070358	0.00783011	actin polymerization-dependent cell motility	A process involved in the controlled movement of a bacterial cell powered by the continuous polymerization of actin at one pole of the cell.
GO:0042157	0.00783809	lipoprotein metabolic process	The chemical reactions and pathways involving any conjugated, water-soluble protein in which the nonprotein group consists of a lipid or lipids.
GO:0010033	0.00805809	response to organic substance	Any process that results in a change in state or activity of a cell or an organism (in terms of movement, secretion, enzyme production, gene expression, etc.) as a result of an organic substance stimulus.
GO:2000467	0.00806429	positive regulation of glycogen (starch) synthase activity	Any process that activates or increases the frequency, rate or extent of glycogen (starch) synthase activity.
GO:0032788	0.00810122	saturated monocarboxylic acid metabolic process	The chemical reactions and pathways involving saturated monocarboxylic acids, any organic acid containing one carboxyl (COOH) group or anion (COO-) and fully saturated C-C bonds.
GO:0032789	0.00810122	unsaturated monocarboxylic acid metabolic process	The chemical reactions and pathways involving unsaturated monocarboxylic acids, any organic acid containing one carboxyl (COOH) group or anion (COO-) and one or more unsaturated C-C bonds.
GO:0051593	0.00814435	response to folic acid	Any process that results in a change in state or activity of a cell or an organism (in terms of movement, secretion, enzyme production, gene expression, etc.) as a result of a folic acid stimulus.
GO:0051604	0.00834768	protein maturation	Any process leading to the attainment of the full functional capacity of a protein.
GO:0044419	0.00869008	interspecies interaction between organisms	Any process in which an organism has an effect on an organism of a different species.
GO:0032870	0.00872611	cellular response to hormone stimulus	Any process that results in a change in state or activity of a cell (in terms of movement, secretion, enzyme production, gene expression, etc.) as a result of a hormone stimulus.
GO:0008064	0.00876167	regulation of actin polymerization or depolymerization	Any process that modulates the frequency, rate or extent of the assembly or disassembly of actin filaments by the addition or removal of actin monomers from a filament.
GO:0033189	0.00904589	response to vitamin A	Any process that results in a change in state or activity of a cell or an organism (in terms of movement, secretion, enzyme production, gene expression, etc.) as a result of a vitamin A stimulus.
GO:0048545	0.00906997	response to steroid hormone stimulus	Any process that results in a change in state or activity of a cell or an organism (in terms of movement, secretion, enzyme production, gene expression, etc.) as a result of a steroid hormone stimulus.
GO:0060262	0.00922751	negative regulation of N-terminal protein palmitoylation	Any process that decreases the rate frequency or extent of the covalent attachment of a palmitoyl group to the N-terminal amino acid residue of a protein.
GO:0010638	0.00956172	positive regulation of organelle organization	Any process that increases the frequency, rate or extent of a process involved in the formation, arrangement of constituent parts, or disassembly of an organelle.
GO:0046689	0.00961793	response to mercury ion	Any process that results in a change in state or activity of a cell or an organism (in terms of movement, secretion, enzyme production, gene expression, etc.) as a result of a mercury ion stimulus.
GO:0071407	0.00962999	cellular response to organic cyclic compound	Any process that results in a change in state or activity of a cell (in terms of movement, secretion, enzyme production, gene expression, etc.) as a result of an organic cyclic compound stimulus.
GO:0051896	0.00966458	regulation of protein kinase B signaling cascade	Any process that modulates the frequency, rate or extent of the protein kinase B signaling cascade, a series of reactions mediated by the intracellular serine/threonine kinase protein kinase B.
GO:0072170	0.00973378	metanephric tubule development	The progression of a metanephric tubule over time, from its initial formation to the mature structure. A metanephric tubule is an epithelial tube that is part of the metanephros.
GO:0060429	0.00973785	epithelium development	The process whose specific outcome is the progression of an epithelium over time, from its formation to the mature structure. An epithelium is a tissue that covers the internal or external surfaces of an anatomical structure.
GO:0042592	0.00997951	homeostatic process	Any biological process involved in the maintenance of an internal steady state.
genes with lower expression in tame rats
GO:0050896	8.16341e-06	response to stimulus	Any process that results in a change in state or activity of a cell or an organism (in terms of movement, secretion, enzyme production, gene expression, etc.) as a result of a stimulus. The process begins with detection of the stimulus and ends with a change in state or activity or the cell or organism.
GO:0051716	1.78594e-05	cellular response to stimulus	Any process that results in a change in state or activity of a cell (in terms of movement, secretion, enzyme production, gene expression, etc.) as a result of a stimulus. The process begins with detection of the stimulus by a cell and ends with a change in state or activity or the cell.
GO:0007166	1.79914e-05	cell surface receptor linked signaling pathway	Any series of molecular signals initiated by the binding of an extracellular ligand to a receptor on the surface of the target cell.
GO:0042221	6.67786e-05	response to chemical stimulus	Any process that results in a change in state or activity of a cell or an organism (in terms of movement, secretion, enzyme production, gene expression, etc.) as a result of a chemical stimulus.
GO:0010033	7.0083e-05	response to organic substance	Any process that results in a change in state or activity of a cell or an organism (in terms of movement, secretion, enzyme production, gene expression, etc.) as a result of an organic substance stimulus.
GO:0007275	0.000135724	multicellular organismal development	The biological process whose specific outcome is the progression of a multicellular organism over time from an initial condition (e.g. a zygote or a young adult) to a later condition (e.g. a multicellular animal or an aged adult).
GO:0048513	0.000137088	organ development	Development of a tissue or tissues that work together to perform a specific function or functions. Development pertains to the process whose specific outcome is the progression of a structure over time, from its formation to the mature structure. Organs are commonly observed as visibly distinct structures, but may also exist as loosely associated clusters of cells that work together to perform a …
GO:0007154	0.000296886	cell communication	Any process that mediates interactions between a cell and its surroundings. Encompasses interactions such as signaling or attachment between one cell and another cell, between a cell and an extracellular matrix, or between a cell and any other aspect of its environment.
GO:0009890	0.000370265	negative regulation of biosynthetic process	Any process that stops, prevents, or reduces the rate of the chemical reactions and pathways resulting in the formation of substances.
GO:0007507	0.000396589	heart development	The process whose specific outcome is the progression of the heart over time, from its formation to the mature structure. The heart is a hollow, muscular organ, which, by contracting rhythmically, keeps up the circulation of the blood.
GO:0070887	0.000446484	cellular response to chemical stimulus	Any process that results in a change in state or activity of a cell (in terms of movement, secretion, enzyme production, gene expression, etc.) as a result of a chemical stimulus.
GO:0040036	0.000469834	regulation of fibroblast growth factor receptor signaling pathway	Any process that modulates the frequency, rate or extent of fibroblast growth factor receptor signaling pathway activity.
GO:0007165	0.00048744	signal transduction	The cellular process in which a signal is conveyed to trigger a change in the activity or state of a cell. Signal transduction begins with reception of a signal, e.g. a ligand binding to a receptor or receptor activation by a stimulus such as light, and ends with regulation of a downstream cellular process, e.g. regulation of transcription or regulation of a metabolic process. Signal transduction…
GO:0032502	0.000505983	developmental process	A biological process whose specific outcome is the progression of an integrated living unit: an anatomical structure (which may be a subcellular structure, cell, tissue, or organ), or organism over time from an initial condition to a later condition.
GO:0008150	0.000523151	biological_process	Any process specifically pertinent to the functioning of integrated living units: cells, tissues, organs, and organisms. A process is a collection of molecular events with a defined beginning and end.
GO:0043009	0.000578706	chordate embryonic development	The process whose specific outcome is the progression of the embryo over time, from zygote formation through a stage including a notochord and neural tube until birth or egg hatching.
GO:0008543	0.000602477	fibroblast growth factor receptor signaling pathway	The series of molecular signals generated as a consequence of a fibroblast growth factor receptor binding to one of its physiological ligands.
GO:0009792	0.000628695	embryo development ending in birth or egg hatching	The process whose specific outcome is the progression of an embryo over time, from zygote formation until the end of the embryonic life stage. The end of the embryonic life stage is organism-specific and may be somewhat arbitrary; for mammals it is usually considered to be birth, for insects the hatching of the first instar larva from the eggshell.
GO:0001714	0.000641495	endodermal cell fate specification	The cell fate determination process that results in a cell becoming capable of differentiating autonomously into an endoderm cell in an environment that is neutral with respect to the developmental pathway; upon specification, the cell fate can be reversed.
GO:0001711	0.000781237	endodermal cell fate commitment	The cell differentiation process that results in commitment of a cell to become part of the endoderm.
GO:0035987	0.000781237	endodermal cell differentiation	The process in which a relatively unspecialized cell acquires the specialized features of an endoderm cell, a cell of the inner of the three germ layers of the embryo.
GO:0031324	0.000789351	negative regulation of cellular metabolic process	Any process that stops, prevents, or reduces the frequency, rate or extent of the chemical reactions and pathways by which individual cells transform chemical substances.
GO:0045667	0.000794835	regulation of osteoblast differentiation	Any process that modulates the frequency, rate or extent of osteoblast differentiation.
GO:0048856	0.000817082	anatomical structure development	The biological process whose specific outcome is the progression of an anatomical structure from an initial condition to its mature state. This process begins with the formation of the structure and ends with the mature structure, whatever form that may be including its natural destruction. An anatomical structure is any biological entity that occupies space and is distinguished from its surround…
GO:0001503	0.000822557	ossification	The formation of bone or of a bony substance, or the conversion of fibrous tissue or of cartilage into bone or a bony substance.
GO:0001824	0.000848109	blastocyst development	The process whose specific outcome is the progression of the blastocyst over time, from its formation to the mature structure. The mammalian blastocyst is a hollow ball of cells containing two cell types, the inner cell mass and the trophectoderm.
GO:0003007	0.000859303	heart morphogenesis	The developmental process in which the heart is generated and organized. The heart is a hollow, muscular organ, which, by contracting rhythmically, keeps up the circulation of the blood.
GO:0070848	0.000878472	response to growth factor stimulus	Any process that results in a change in state or activity of a cell or an organism (in terms of movement, secretion, enzyme production, gene expression, etc.) as a result of a growth factor stimulus.
GO:0001649	0.000961153	osteoblast differentiation	The process in which a relatively unspecialized cell acquires the specialized features of an osteoblast, the mesodermal cell that gives rise to bone.
GO:0009790	0.00101257	embryo development	The process whose specific outcome is the progression of an embryo from its formation until the end of its embryonic life stage. The end of the embryonic stage is organism-specific. For example, for mammals, the process would begin with zygote formation and end with birth. For insects, the process would begin at zygote formation and end with larval hatching. For plant zygotic embryos, this would …
GO:0050794	0.00115307	regulation of cellular process	Any process that modulates the frequency, rate or extent of a cellular process, any of those that are carried out at the cellular level, but are not necessarily restricted to a single cell. For example, cell communication occurs among more than one cell, but occurs at the cellular level.
GO:0009888	0.00119142	tissue development	The process whose specific outcome is the progression of a tissue over time, from its formation to the mature structure.
GO:0030900	0.00122167	forebrain development	The process whose specific outcome is the progression of the forebrain over time, from its formation to the mature structure. The forebrain is the anterior of the three primary divisions of the developing chordate brain or the corresponding part of the adult brain (in vertebrates, includes especially the cerebral hemispheres, the thalamus, and the hypothalamus and especially in higher vertebrates…
GO:0009987	0.00141337	cellular process	Any process that is carried out at the cellular level, but not necessarily restricted to a single cell. For example, cell communication occurs among more than one cell, but occurs at the cellular level.
GO:0044344	0.00145296	cellular response to fibroblast growth factor stimulus	Any process that results in a change in state or activity of a cell (in terms of movement, secretion, enzyme production, gene expression, etc.) as a result of an fibroblast growth factor stimulus.
GO:0050793	0.00155064	regulation of developmental process	Any process that modulates the frequency, rate or extent of development, the biological process whose specific outcome is the progression of a multicellular organism over time from an initial condition (e.g. a zygote, or a young adult) to a later condition (e.g. a multicellular animal or an aged adult).
GO:0048864	0.00157284	stem cell development	The process whose specific outcome is the progression of the stem cell over time, from its formation to the mature structure. Cell development does not include the steps involved in committing a cell to its specific fate.
GO:0060411	0.00176071	cardiac septum morphogenesis	The process in which the anatomical structure of a cardiac septum is generated and organized. A cardiac septum is a partition that separates parts of the heart.
GO:0071363	0.00179985	cellular response to growth factor stimulus	Any process that results in a change in state or activity of a cell (in terms of movement, secretion, enzyme production, gene expression, etc.) as a result of a growth factor stimulus.
GO:0045597	0.00189465	positive regulation of cell differentiation	Any process that activates or increases the frequency, rate or extent of cell differentiation.
GO:0048523	0.00198631	negative regulation of cellular process	Any process that stops, prevents, or reduces the frequency, rate or extent of a cellular process, any of those that are carried out at the cellular level, but are not necessarily restricted to a single cell. For example, cell communication occurs among more than one cell, but occurs at the cellular level.
GO:0007167	0.00203277	enzyme linked receptor protein signaling pathway	Any series of molecular signals initiated by the binding of an extracellular ligand to a receptor on the surface of the target cell, where the receptor possesses catalytic activity or is closely associated with an enzyme such as a protein kinase.
GO:0009968	0.00204745	negative regulation of signal transduction	Any process that stops, prevents, or reduces the frequency, rate or extent of signal transduction.
GO:0007417	0.0020932	central nervous system development	The process whose specific outcome is the progression of the central nervous system over time, from its formation to the mature structure. The central nervous system is the core nervous system that serves an integrating and coordinating function. In vertebrates it consists of the brain, spinal cord and spinal nerves. In those invertebrates with a central nervous system it typically consists of a …
GO:0045670	0.00214265	regulation of osteoclast differentiation	Any process that modulates the frequency, rate or extent of osteoclast differentiation.
GO:0001833	0.00214455	inner cell mass cell proliferation	The proliferation of cells in the inner cell mass.
GO:0009892	0.00239743	negative regulation of metabolic process	Any process that stops, prevents, or reduces the frequency, rate or extent of the chemical reactions and pathways within a cell or an organism.
GO:0051546	0.002482	keratinocyte migration	The directed movement of a keratinocyte, epidermal cells which synthesize keratin, from one site to another.
GO:0001701	0.00251607	in utero embryonic development	The process whose specific outcome is the progression of the embryo in the uterus over time, from formation of the zygote in the oviduct, to birth. An example of this process is found in Mus musculus.
GO:0048712	0.00280781	negative regulation of astrocyte differentiation	Any process that stops, prevents, or reduces the frequency, rate or extent of astrocyte differentiation.
GO:0048729	0.00284329	tissue morphogenesis	The process in which the anatomical structures of a tissue are generated and organized.
GO:0050790	0.00302157	regulation of catalytic activity	Any process that modulates the activity of an enzyme.
GO:0009887	0.00305953	organ morphogenesis	Morphogenesis of an organ. An organ is defined as a tissue or set of tissues that work together to perform a specific function or functions. Morphogenesis is the process in which anatomical structures are generated and organized. Organs are commonly observed as visibly distinct structures, but may also exist as loosely associated clusters of cells that work together to perform a specific function…
GO:0045892	0.00308663	negative regulation of transcription, DNA-dependent	Any process that stops, prevents, or reduces the frequency, rate or extent of cellular DNA-dependent transcription.
GO:0072358	0.00317657	cardiovascular system development	The process whose specific outcome is the progression of the cardiovascular system over time, from its formation to the mature structure. The cardiovascular system is the anatomical system that has as its parts the heart and blood vessels.
GO:0042487	0.00325797	regulation of odontogenesis of dentine-containing tooth	Any process that modulates the frequency, rate or extent of the formation and development of teeth, the hard, bony appendages which are borne on the jaws, or on other bones in the walls of the mouth or pharynx of most vertebrates.
GO:0016048	0.00413142	detection of temperature stimulus	The series of events in which a temperature stimulus (hot or cold) is received and converted into a molecular signal.
GO:0009653	0.00428173	anatomical structure morphogenesis	The process in which anatomical structures are generated and organized. Morphogenesis pertains to the creation of form.
GO:0030154	0.00434703	cell differentiation	The process in which relatively unspecialized cells, e.g. embryonic or regenerative cells, acquire specialized structural and/or functional features that characterize the cells, tissues, or organs of the mature organism or some other relatively stable phase of the organism's life history. Differentiation includes the processes involved in commitment of a cell to a specific fate and its subsequent…
GO:0048585	0.00448081	negative regulation of response to stimulus	Any process that stops, prevents, or reduces the frequency, rate or extent of a response to a stimulus. Response to stimulus is a change in state or activity of a cell or an organism (in terms of movement, secretion, enzyme production, gene expression, etc.) as a result of a stimulus.
GO:0030432	0.00465997	peristalsis	A wavelike sequence of involuntary muscular contraction and relaxation that passes along a tubelike structure, such as the intestine, impelling the contents onwards.
GO:0045672	0.00510113	positive regulation of osteoclast differentiation	Any process that activates or increases the frequency, rate or extent of osteoclast differentiation.
GO:0030336	0.00514205	negative regulation of cell migration	Any process that stops, prevents, or reduces the frequency, rate or extent of cell migration.
GO:0035360	0.00524377	positive regulation of peroxisome proliferator activated receptor signaling pathway	Any process that activates or increases the frequency, rate or extent of the peroxisome proliferator activated receptor signaling pathway.
GO:2000146	0.00524896	negative regulation of cell motility	Any process that stops, prevents, or reduces the frequency, rate or extent of cell motility.
GO:0042663	0.00527768	regulation of endodermal cell fate specification	Any process that mediates the specification of a cell into an endoderm cell.
GO:0001832	0.00538665	blastocyst growth	An increase in size of a blastocyst due to expansion of the blastocoelic cavity cell shape changes and cell proliferation.
GO:0007186	0.00552579	G-protein coupled receptor protein signaling pathway	The series of molecular signals generated as a consequence of a G-protein coupled receptor binding to its physiological ligand.
GO:0051271	0.00553819	negative regulation of cellular component movement	Any process that stops, prevents, or reduces the frequency, rate or extent of the movement of a cellular component.
GO:0048589	0.00562092	developmental growth	The increase in size or mass of an entire organism, a part of an organism or a cell, where the increase in size or mass has the specific outcome of the progression of the organism over time from one condition to another.
GO:0071310	0.00564081	cellular response to organic substance	Any process that results in a change in state or activity of a cell (in terms of movement, secretion, enzyme production, gene expression, etc.) as a result of an organic substance stimulus.
GO:0019226	0.00591939	transmission of nerve impulse	The neurological system process in which a signal is transmitted through the nervous system by synaptic transmission and the sequential electrochemical polarization and depolarization that travels across the membrane of a nerve cell (neuron) in response to stimulation.
GO:0048863	0.00593878	stem cell differentiation	The process in which a relatively unspecialized cell acquires specialized features of a stem cell. A stem cell is a cell that retains the ability to divide and proliferate throughout life to provide progenitor cells that can differentiate into specialized cells.
GO:0018009	0.00598933	N-terminal peptidyl-L-cysteine N-palmitoylation	The covalent attachment of a palmitoyl group to a nitrogen (N) atom in an N-terminal cysteine residue to form N-palmitoyl-L-cysteine.
GO:0001829	0.00626717	trophectodermal cell differentiation	The process in which a relatively unspecialized cell acquires the specialized features of a trophectoderm cell.
GO:0007522	0.00692197	visceral muscle development	The process whose specific outcome is the progression of the visceral muscle over time, from its formation to the mature structure.
GO:0010646	0.00709448	regulation of cell communication	Any process that modulates the frequency, rate or extent of cell communication. Cell communication is the process that mediates interactions between a cell and its surroundings. Encompasses interactions such as signaling or attachment between one cell and another cell, between a cell and an extracellular matrix, or between a cell and any other aspect of its environment.
GO:0030316	0.00718864	osteoclast differentiation	The process in which a relatively unspecialized monocyte acquires the specialized features of an osteoclast. An osteoclast is a specialized phagocytic cell associated with the absorption and removal of the mineralized matrix of bone tissue.
GO:0048853	0.00730721	forebrain morphogenesis	The process in which the anatomical structures of the forebrain are generated and organized. The forebrain is the anterior of the three primary divisions of the developing chordate brain or the corresponding part of the adult brain (in vertebrates, includes especially the cerebral hemispheres, the thalamus, and the hypothalamus and especially in higher vertebrates is the main control center for s…
GO:0010629	0.0074438	negative regulation of gene expression	Any process that decreases the frequency, rate or extent of gene expression. Gene expression is the process in which a gene's coding sequence is converted into a mature gene product or products (proteins or RNA). This includes the production of an RNA transcript as well as any processing to produce a mature RNA product or an mRNA (for protein-coding genes) and the translation of that mRNA into pr…
GO:0045596	0.00751634	negative regulation of cell differentiation	Any process that stops, prevents, or reduces the frequency, rate or extent of cell differentiation.
GO:0042659	0.00783383	regulation of cell fate specification	Any process that mediates the adoption of a specific fate by a cell.
GO:0030278	0.00814115	regulation of ossification	Any process that modulates the frequency, rate or extent of bone formation.
GO:0045669	0.0081942	positive regulation of osteoblast differentiation	Any process that activates or increases the frequency, rate or extent of osteoblast differentiation.
GO:0021986	0.00834074	habenula development	The progression of the habenula over time from its initial formation until its mature state. The habenula is the group of nuclei that makes up the stalk of the pineal gland.
GO:0040013	0.00891791	negative regulation of locomotion	Any process that stops, prevents, or reduces the frequency, rate or extent of locomotion of a cell or organism.
GO:0016480	0.00901305	negative regulation of transcription from RNA polymerase III promoter	Any process that stops, prevents, or reduces the frequency, rate or extent of transcription from an RNA polymerase III promoter.
GO:0001706	0.00937289	endoderm formation	The formation of the endoderm during gastrulation.
GO:0019886	0.00938152	antigen processing and presentation of exogenous peptide antigen via MHC class II	The process in which an antigen-presenting cell expresses a peptide antigen of exogenous origin on its cell surface in association with an MHC class II protein complex. The peptide antigen is typically, but not always, processed from a whole protein.
GO:0021984	0.00945893	adenohypophysis development	The progression of the adenohypophysis over time from its initial formation until its mature state. The adenohypophysis is the anterior part of the pituitary. It secretes a variety of hormones and its function is regulated by the hypothalamus.
GO:0007420	0.00959459	brain development	The process whose specific outcome is the progression of the brain over time, from its formation to the mature structure. Brain development begins with patterning events in the neural tube and ends with the mature structure that is the center of thought and emotion. The brain is responsible for the coordination and control of bodily activities and the interpretation of information from the senses…
GO:0048598	0.00968666	embryonic morphogenesis	The process in which anatomical structures are generated and organized during the embryonic phase. The embryonic phase begins with zygote formation. The end of the embryonic phase is organism-specific. For example, it would be at birth for mammals, larval hatching for insects and seed dormancy in plants.
GO:0008283	0.00998547	cell proliferation	The multiplication or reproduction of cells, resulting in the expansion of a cell population.
all DE genes
GO:0050896	3.80703e-07	response to stimulus	Any process that results in a change in state or activity of a cell or an organism (in terms of movement, secretion, enzyme production, gene expression, etc.) as a result of a stimulus. The process begins with detection of the stimulus and ends with a change in state or activity or the cell or organism.
GO:0042221	6.21714e-06	response to chemical stimulus	Any process that results in a change in state or activity of a cell or an organism (in terms of movement, secretion, enzyme production, gene expression, etc.) as a result of a chemical stimulus.
GO:0009605	1.95821e-05	response to external stimulus	Any process that results in a change in state or activity of a cell or an organism (in terms of movement, secretion, enzyme production, gene expression, etc.) as a result of an external stimulus.
GO:0007166	4.34592e-05	cell surface receptor linked signaling pathway	Any series of molecular signals initiated by the binding of an extracellular ligand to a receptor on the surface of the target cell.
GO:0010033	6.63423e-05	response to organic substance	Any process that results in a change in state or activity of a cell or an organism (in terms of movement, secretion, enzyme production, gene expression, etc.) as a result of an organic substance stimulus.
GO:0070887	7.219e-05	cellular response to chemical stimulus	Any process that results in a change in state or activity of a cell (in terms of movement, secretion, enzyme production, gene expression, etc.) as a result of a chemical stimulus.
GO:0006950	0.000140465	response to stress	Any process that results in a change in state or activity of a cell or an organism (in terms of movement, secretion, enzyme production, gene expression, etc.) as a result of a disturbance in organismal or cellular homeostasis, usually, but not necessarily, exogenous (e.g. temperature, humidity, ionizing radiation).
GO:0009888	0.000253506	tissue development	The process whose specific outcome is the progression of a tissue over time, from its formation to the mature structure.
GO:0048513	0.000377264	organ development	Development of a tissue or tissues that work together to perform a specific function or functions. Development pertains to the process whose specific outcome is the progression of a structure over time, from its formation to the mature structure. Organs are commonly observed as visibly distinct structures, but may also exist as loosely associated clusters of cells that work together to perform a …
GO:0009611	0.000478128	response to wounding	Any process that results in a change in state or activity of a cell or an organism (in terms of movement, secretion, enzyme production, gene expression, etc.) as a result of a stimulus indicating damage to the organism.
GO:0072229	0.000506544	metanephric proximal convoluted tubule development	The process whose specific outcome is the progression of the metanephric proximal convoluted tubule over time, from its formation to the mature structure. The metanephric proximal convoluted tubule is the most proximal portion of the metanephric proximal tubule and extends from the metanephric glomerular capsule to the metanephric proximal straight tubule.
GO:0001869	0.000506544	negative regulation of complement activation, lectin pathway	Any process that stops, prevents, or reduces the rate of complement activation by the lectin pathway.
GO:0071288	0.000506544	cellular response to mercury ion	Any process that results in a change in state or activity of a cell (in terms of movement, secretion, enzyme production, gene expression, etc.) as a result of a mercury ion stimulus.
GO:0051716	0.000588123	cellular response to stimulus	Any process that results in a change in state or activity of a cell (in terms of movement, secretion, enzyme production, gene expression, etc.) as a result of a stimulus. The process begins with detection of the stimulus by a cell and ends with a change in state or activity or the cell.
GO:0060429	0.000624996	epithelium development	The process whose specific outcome is the progression of an epithelium over time, from its formation to the mature structure. An epithelium is a tissue that covers the internal or external surfaces of an anatomical structure.
GO:0001890	0.000829999	placenta development	The process whose specific outcome is the progression of the placenta over time, from its formation to the mature structure. The placenta is an organ of metabolic interchange between fetus and mother, partly of embryonic origin and partly of maternal origin.
GO:0007186	0.00101522	G-protein coupled receptor protein signaling pathway	The series of molecular signals generated as a consequence of a G-protein coupled receptor binding to its physiological ligand.
GO:0009991	0.00119511	response to extracellular stimulus	Any process that results in a change in state or activity of a cell or an organism (in terms of movement, secretion, enzyme production, gene expression, etc.) as a result of an extracellular stimulus.
GO:0007584	0.0013396	response to nutrient	Any process that results in a change in state or activity of a cell or an organism (in terms of movement, secretion, enzyme production, gene expression, etc.) as a result of a nutrient stimulus.
GO:0031667	0.00140899	response to nutrient levels	Any process that results in a change in state or activity of a cell or an organism (in terms of movement, secretion, enzyme production, gene expression, etc.) as a result of a stimulus reflecting the presence, absence, or concentration of nutrients.
GO:0072014	0.00149691	proximal tubule development	The process whose specific outcome is the progression of the proximal tubule over time, from its formation to the mature structure. In mammals, the proximal tubule is a nephron tubule that connects Bowman's capsule to the descending thin limb of the loop of Henle. It has a brush border epithelial morphology.
GO:0009887	0.00158609	organ morphogenesis	Morphogenesis of an organ. An organ is defined as a tissue or set of tissues that work together to perform a specific function or functions. Morphogenesis is the process in which anatomical structures are generated and organized. Organs are commonly observed as visibly distinct structures, but may also exist as loosely associated clusters of cells that work together to perform a specific function…
GO:0033189	0.00201816	response to vitamin A	Any process that results in a change in state or activity of a cell or an organism (in terms of movement, secretion, enzyme production, gene expression, etc.) as a result of a vitamin A stimulus.
GO:0060713	0.00214789	labyrinthine layer morphogenesis	The process in which the labyrinthine layer of the placenta is generated and organized.
GO:0048585	0.0021802	negative regulation of response to stimulus	Any process that stops, prevents, or reduces the frequency, rate or extent of a response to a stimulus. Response to stimulus is a change in state or activity of a cell or an organism (in terms of movement, secretion, enzyme production, gene expression, etc.) as a result of a stimulus.
GO:0001649	0.00243722	osteoblast differentiation	The process in which a relatively unspecialized cell acquires the specialized features of an osteoblast, the mesodermal cell that gives rise to bone.
GO:0007156	0.00274511	homophilic cell adhesion	The attachment of an adhesion molecule in one cell to an identical molecule in an adjacent cell.
GO:0072207	0.00274586	metanephric epithelium development	The process whose specific outcome is the progression of an epithelium in the metanephros over time, from its formation to the mature structure. An epithelium is a tissue that covers the internal or external surfaces of an anatomical structure.
GO:0072234	0.00274586	metanephric nephron tubule development	The progression of a metanephric nephron tubule over time, from its initial formation to the mature structure. A metanephric nephron tubule is an epithelial tube that is part of the metanephric nephron, the functional part of the metanephros.
GO:0046689	0.00274586	response to mercury ion	Any process that results in a change in state or activity of a cell or an organism (in terms of movement, secretion, enzyme production, gene expression, etc.) as a result of a mercury ion stimulus.
GO:0032870	0.00280589	cellular response to hormone stimulus	Any process that results in a change in state or activity of a cell (in terms of movement, secretion, enzyme production, gene expression, etc.) as a result of a hormone stimulus.
GO:0045597	0.00293241	positive regulation of cell differentiation	Any process that activates or increases the frequency, rate or extent of cell differentiation.
GO:0001714	0.00294913	endodermal cell fate specification	The cell fate determination process that results in a cell becoming capable of differentiating autonomously into an endoderm cell in an environment that is neutral with respect to the developmental pathway; upon specification, the cell fate can be reversed.
GO:0072236	0.00294913	metanephric loop of Henle development	The process whose specific outcome is the progression of the metanephric loop of Henle over time, from its formation to the mature structure. The metanephric loop of Henle is a metanephric nephron tubule that connects the proximal convoluted tubule to the distal convoluted tubule in the metanephros.
GO:0070293	0.00294913	renal absorption	A renal system process in which water, ions, glucose and proteins are taken up from the collecting ducts, glomerulus and proximal and distal loops of the nephron.
GO:0071310	0.00308916	cellular response to organic substance	Any process that results in a change in state or activity of a cell (in terms of movement, secretion, enzyme production, gene expression, etc.) as a result of an organic substance stimulus.
GO:0001503	0.00322724	ossification	The formation of bone or of a bony substance, or the conversion of fibrous tissue or of cartilage into bone or a bony substance.
GO:0010863	0.00330361	positive regulation of phospholipase C activity	Any process that increases the rate of phospholipase C activity.
GO:0048863	0.0034024	stem cell differentiation	The process in which a relatively unspecialized cell acquires specialized features of a stem cell. A stem cell is a cell that retains the ability to divide and proliferate throughout life to provide progenitor cells that can differentiate into specialized cells.
GO:0072170	0.00343673	metanephric tubule development	The progression of a metanephric tubule over time, from its initial formation to the mature structure. A metanephric tubule is an epithelial tube that is part of the metanephros.
GO:0003007	0.0034514	heart morphogenesis	The developmental process in which the heart is generated and organized. The heart is a hollow, muscular organ, which, by contracting rhythmically, keeps up the circulation of the blood.
GO:0050790	0.00349151	regulation of catalytic activity	Any process that modulates the activity of an enzyme.
GO:0048729	0.00350691	tissue morphogenesis	The process in which the anatomical structures of a tissue are generated and organized.
GO:0006955	0.00381025	immune response	Any immune system process that functions in the calibrated response of an organism to a potential internal or invasive threat.
GO:0048864	0.00399847	stem cell development	The process whose specific outcome is the progression of the stem cell over time, from its formation to the mature structure. Cell development does not include the steps involved in committing a cell to its specific fate.
GO:0042060	0.00430228	wound healing	The series of events that restore integrity to a damaged tissue, following an injury.
GO:0010518	0.00438243	positive regulation of phospholipase activity	Any process that increases the frequency, rate or extent of phospholipase activity, the hydrolysis of a phospholipid.
GO:0001822	0.00450481	kidney development	The process whose specific outcome is the progression of the kidney over time, from its formation to the mature structure. The kidney is an organ that filters the blood and/or excretes the end products of body metabolism in the form of urine.
GO:0032502	0.0045675	developmental process	A biological process whose specific outcome is the progression of an integrated living unit: an anatomical structure (which may be a subcellular structure, cell, tissue, or organ), or organism over time from an initial condition to a later condition.
GO:0033273	0.00471896	response to vitamin	Any process that results in a change in state or activity of a cell or an organism (in terms of movement, secretion, enzyme production, gene expression, etc.) as a result of a vitamin stimulus.
GO:0000012	0.00484199	single strand break repair	The repair of single strand breaks in DNA. Repair of such breaks is mediated by the same enzyme systems as are used in base excision repair.
GO:0001711	0.00484199	endodermal cell fate commitment	The cell differentiation process that results in commitment of a cell to become part of the endoderm.
GO:0035987	0.00484199	endodermal cell differentiation	The process in which a relatively unspecialized cell acquires the specialized features of an endoderm cell, a cell of the inner of the three germ layers of the embryo.
GO:0044241	0.00484199	lipid digestion	The whole of the physical, chemical, and biochemical processes carried out by living organisms to break down ingested lipids into components that may be easily absorbed and directed into metabolism.
GO:0032526	0.00491754	response to retinoic acid	Any process that results in a change in state or activity of a cell or an organism (in terms of movement, secretion, enzyme production, gene expression, etc.) as a result of a retinoic acid stimulus.
GO:0045667	0.00491754	regulation of osteoblast differentiation	Any process that modulates the frequency, rate or extent of osteoblast differentiation.
GO:0071320	0.00511352	cellular response to cAMP	Any process that results in a change in state or activity of a cell (in terms of movement, secretion, enzyme production, gene expression, etc.) as a result of a cAMP (cyclic AMP, adenosine 3',5'-cyclophosphate) stimulus.
GO:0040036	0.00511352	regulation of fibroblast growth factor receptor signaling pathway	Any process that modulates the frequency, rate or extent of fibroblast growth factor receptor signaling pathway activity.
GO:0070848	0.00540917	response to growth factor stimulus	Any process that results in a change in state or activity of a cell or an organism (in terms of movement, secretion, enzyme production, gene expression, etc.) as a result of a growth factor stimulus.
GO:0072001	0.00540917	renal system development	The process whose specific outcome is the progression of the renal system over time, from its formation to the mature structure. The renal system maintains fluid balance and contributes to electrolyte balance, acid/base balance, and disposal of nitrogenous waste products. In humans, the renal system comprises a pair of kidneys, a pair of ureters, urinary bladder, urethra, sphincter muscle and ass…
GO:0014070	0.00573801	response to organic cyclic compound	Any process that results in a change in state or activity of a cell or an organism (in terms of movement, secretion, enzyme production, gene expression, etc.) as a result of an organic cyclic compound stimulus.
GO:0052548	0.00591103	regulation of endopeptidase activity	Any process that modulates the frequency, rate or extent of endopeptidase activity, the endohydrolysis of peptide bonds within proteins.
GO:0019439	0.00610658	aromatic compound catabolic process	The chemical reactions and pathways resulting in the breakdown of aromatic compounds, any substance containing an aromatic carbon ring.
GO:0070373	0.00610658	negative regulation of ERK1 and ERK2 cascade	Any process that stops, prevents, or reduces the frequency, rate or extent of signal transduction mediated by the ERK1 and ERK2 cascade.
GO:0010517	0.00618268	regulation of phospholipase activity	Any process that modulates the frequency, rate or extent of phospholipase activity, the hydrolysis of a phospholipid.
GO:0072073	0.00620326	kidney epithelium development	The process whose specific outcome is the progression of an epithelium in the kidney over time, from its formation to the mature structure. An epithelium is a tissue that covers the internal or external surfaces of an anatomical structure.
GO:0030336	0.00687772	negative regulation of cell migration	Any process that stops, prevents, or reduces the frequency, rate or extent of cell migration.
GO:0061041	0.00690754	regulation of wound healing	Any process that modulates the rate, frequency, or extent of the series of events that restore integrity to a damaged tissue, following an injury.
GO:0014067	0.00715498	negative regulation of phosphatidylinositol 3-kinase cascade	Any process that stops, prevents, or reduces the frequency, rate or extent of signal transduction mediated by the phosphatidylinositol 3-kinase cascade.
GO:0060136	0.00715498	embryonic process involved in female pregnancy	A reproductive process occurring in the embryo or fetus that allows the embryo or fetus to develop within the mother.
GO:0060029	0.00715498	convergent extension involved in organogenesis	The morphogenetic process in which an epithelium narrows along one axis and lengthens in a perpendicular axis contribution to the shaping of an organ.
GO:0045916	0.00715498	negative regulation of complement activation	Any process that stops, prevents, or reduces the frequency, rate or extent of complement activation.
GO:0001867	0.00715498	complement activation, lectin pathway	Any process involved in the activation of any of the steps of the lectin pathway of the complement cascade which allows for the direct killing of microbes and the regulation of other immune processes.
GO:0060670	0.00715498	branching involved in embryonic placenta morphogenesis	The process in which the branches of the fetal placental villi are generated and organized. The villous part of the placenta is called the labyrinth layer.
GO:0051546	0.00715498	keratinocyte migration	The directed movement of a keratinocyte, epidermal cells which synthesize keratin, from one site to another.
GO:0006691	0.00720683	leukotriene metabolic process	The chemical reactions and pathways involving leukotriene, a pharmacologically active substance derived from a polyunsaturated fatty acid, such as arachidonic acid.
GO:2000146	0.00732905	negative regulation of cell motility	Any process that stops, prevents, or reduces the frequency, rate or extent of cell motility.
GO:0071363	0.00741751	cellular response to growth factor stimulus	Any process that results in a change in state or activity of a cell (in terms of movement, secretion, enzyme production, gene expression, etc.) as a result of a growth factor stimulus.
GO:0051271	0.00829527	negative regulation of cellular component movement	Any process that stops, prevents, or reduces the frequency, rate or extent of the movement of a cellular component.
GO:0051346	0.0087292	negative regulation of hydrolase activity	Any process that stops or reduces the rate of hydrolase activity, the catalysis of the hydrolysis of various bonds.
GO:0030029	0.00878616	actin filament-based process	Any cellular process that depends upon or alters the actin cytoskeleton, that part of the cytoskeleton comprising actin filaments and their associated proteins.
GO:0071241	0.00909297	cellular response to inorganic substance	Any process that results in a change in state or activity of a cell (in terms of movement, secretion, enzyme production, gene expression, etc.) as a result of an inorganic substance stimulus.
GO:0009725	0.00930358	response to hormone stimulus	Any process that results in a change in state or activity of a cell or an organism (in terms of movement, secretion, enzyme production, gene expression, etc.) as a result of a hormone stimulus.
GO:0008543	0.00933137	fibroblast growth factor receptor signaling pathway	The series of molecular signals generated as a consequence of a fibroblast growth factor receptor binding to one of its physiological ligands.
GO:0052547	0.00934208	regulation of peptidase activity	Any process that modulates the frequency, rate or extent of peptidase activity, the hydrolysis of peptide bonds within proteins.
GO:0009404	0.0098683	toxin metabolic process	The chemical reactions and pathways involving a toxin, a poisonous compound (typically a protein) that is produced by cells or organisms and that can cause disease when introduced into the body or tissues of an organism.
GO:0030449	0.0098683	regulation of complement activation	Any process that modulates the frequency, rate or extent of complement activation.
GO:0010155	0.0098683	regulation of proton transport	Any process that modulates the frequency, rate or extent of proton transport into, out of or within a cell, or between cells, by means of some agent such as a transporter or pore.
GO:0031640	0.0098683	killing of cells of other organism	Any process in an organism that results in the killing of cells of another organism, including in some cases the death of the other organism. Killing here refers to the induction of death in one cell by another cell, not cell-autonomous death due to internal or other environmental conditions.
GO:0050870	0.00991127	positive regulation of T cell activation	Any process that activates or increases the frequency, rate or extent of T cell activation.
