# Supplementary material for: A Comparison of Brain Gene Expression Levels in Domesticated and Wild Animals
Source: PLoS Genet. 2012 Sep 27;8(9):e1002962. doi: 10.1371/journal.pgen.1002962 (PMC3459979; doi:10.1371/journal.pgen.1002962)
Supplement: Dataset S5 — Gene expression values used in the analyses, stored as R objects. (ZIP) [file pgen.1002962.s005.zip]

Archive with 10 entries (10 files):
- DogWolf.counts
- Guineapig.counts
- Pig.counts
- Rabbit.counts
- Rat.counts
- Guineapig.FPKM
- DogWolf.FPKM
- Pig.FPKM
- Rabbit.FPKM
- Rat.FPKM
